# Supplementary material for: Causal associations of remnant cholesterol with cardiometabolic diseases and risk factors: a mendelian randomization analysis
Source: Cardiovasc Diabetol. 2023 Aug 10;22:207. doi: 10.1186/s12933-023-01927-z (PMC10416527; doi:10.1186/s12933-023-01927-z)
Supplement: Supplementary file 3 — Supplementary Material 3 [file 12933_2023_1927_MOESM3_ESM.xlsx]

## Sheet: Table of content
Table of Content Supplemental Tables
Table S1 Data source for cardiovascular diseases and related risk factors.
Table S2 Effect estimates of the associations between genetic instrumental variables for RC and CVD outcomes
Table S3 Effect estimates of the associations between genetic instrumental variables for RC and cardiovascular risk factors.
Table S4 Effect estimates of the associations between genetic instrumental variables for cardiovascular risk factors and RC.
Table S5 Table S5 Association of genetic predisposition to RC with CVD outcomes and related risk factors in univariable inverse-variance weighted analyses and in sensitivity analyses using the weighted median, MR-Egger, and MR-PRESSO methods.
Table S6 Comparison of the direct causal effect between RC and cardiovascular diseases using multivariable Mendelian Randomization adjusted for each lipid profile component(HDLC, LDLC, TC, and TG).

## Sheet: Table S1
Table S1 Data source for cardiovascular diseases and related risk factors.
Trait	Consortium/PMID	Sample size (case/control)	Population	Year
Remnant cholesterol	IEU OpenGWAS database	115078	European	2020
Heart failure	FinnGen biobank*	(13087/195091)	European	2021
Myocardial infarction	FinnGen biobank	(12081/187840)	European	2021
Cardiomyopathy	FinnGen biobank	(3100/156711)	European	2021
Atrial fibrillation and flutter	FinnGen biobank	(22068/116926)	European	2021
Hypertension	FinnGen biobank	(55917/162837)	European	2021
Peripheral artery disease	FinnGen biobank	(7098/206541)	European	2021
Ischemic stroke	29531354	(34217/406111)	European	2018
Subarachnoid haemmorrhage	FinnGen biobank	(1338/201230)	European	2021
Intracerebral haemmorrhage	FinnGen biobank	(1687/201146)	European	2021
Transient ischemic attack	FinnGen biobank	(8835/202223)	European	2021
Aortic aneurysm	FinnGen biobank	(2825/206541)	European	2021
Pulmonary embolism	FinnGen biobank	(4185/214228)	European	2021
DVT of lower extremities	FinnGen biobank	(4576/190028)	European	2021
Ischaemic heart disease	FinnGen biobank	(31640/187152)	European	2021
Non-rheumatic valve diseases	FinnGen biobank	(10235/156711)	European	2021
Type 2 diabetes mellitus	FinnGen biobank	(32469/183185)	European	2021
Nonalcoholic fatty liver disease	FinnGen biobank	(894/217898)	European	2021
Chronic kidney disease	26831199	(12385/104780)	European	2016
Pure hypercholesterolaemia	FinnGen biobank	(8808/197259)	European	2021
Obesity class 1	GIANT/23563607	(32858/65839)	European	2013
Overweight	GIANT/23563607	(93015/65840)	European	2013
Body mass index	GIANT/25673413	322154	European	2015
Fasting blood glucose	22581228	58074	European	2012
Fasting blood insulin	22581228	51750	European	2012
Homeostasis model assessment of insulin resistance	20081858	37037	European	2010
LDL cholesterol	24097068	94595	European	2013
HDL cholesterol	24097068	94595	European	2013
Total cholesterol	24097068	94595	European	2013
Triglycerides	24097068	94595	European	2013
C-Reactive protein level	30388399	204042	European	2018
Smoking initiation	20418890	47961	European	2010
Alcohol consumption	27911795	74711	European	2016
Body fat	26833246	100716	European	2016
Waist circumference	GIANT/25673412	232101	European	2015
Hip circumference	GIANT/25673412	213038	European	2015
Waist-to-hip ratio	GIANT/25673412	210082	European	2015
Insomnia	FinnGen biobank	(1691/216164)	European	2021
Depression	FinnGen biobank	(23424/192220)	European	2021
Sleep apnoea	FinnGen biobank	(16761/201194)	European	2021
(*The FinnGen study is a public–private partnership project combining genotype data from Finnish biobanks and digital health record data from Finnish health registries. Detailed methods (e.g., participating biobanks/cohorts, data collection, endpoints, genotyping and data analysis) are presented on its webpage (https://fnngen.gitbook.io/documentation/)

## Sheet: Table S2
Table S2 Effect estimates of the associations between genetic instrumental variables for RC and CMD
									Association with RC			Atrial fibrillation and flutter			Aortic aneurysm			Cardiomyopathy			Heart failure			Hypertension			Intracerebral haemmorrhage			Ischaemic heart disease			Ischemic stroke			Myocardial infarction			Non-rheumatic valve diseases			Peripheral artery disease			DVT of lower extremities			Pulmonary embolism
SNP	Trait	Nearest Gene	Chr	Position	Effect allele	Other allele	EAF	F statistics	Beta	Se	P value	Beta	Se	P value	Beta	Se	P value	Beta	Se	P value	Beta	Se	P value	Beta	Se	P value	Beta	Se	P value	Beta	Se	P value	Beta	Se	P value	Beta	Se	P value	Beta	Se	P value	Beta	Se	P value	Beta	Se	P value	Beta	Se
rs12740374	Remnant cholesterol	CELSR2	1	109817590	T	G	0.221059	379.73	-0.0961909	0.00493624	1.8e-85	-0.0196	0.018	0.2762	-0.0978	0.0342	0.00421105	0.0423	0.0329	0.198	0.0071	0.0176	0.686099	-0.0094	0.0111	0.3969	-0.03	0.043	0.4849	-0.0826	0.0135	8.56091e-10	-0.0098	0.0116	0.3983	-0.0702	0.019	0.000222602	-0.0157	0.0195	0.4216	-0.0421	0.0224	0.0608695	0.0343	0.0269	0.2021	0.0535	0.0277
rs553427	Remnant cholesterol	RP4-781K5.7	1	234852760	T	C	0.517038	49.2138	0.0287876	0.00410357	2.8e-13	0.0056	0.0149	0.7077	-0.0238	0.0283	0.4005	-0.0207	0.0272	0.4464	0.0196	0.0145	0.1757	-0.0007	0.0092	0.9385	0.0808	0.0354	0.02249	-0.0064	0.0111	0.562101	-0.0136	0.01	0.173	-0.0017	0.0157	0.9156	0.0198	0.0161	0.2185	0.0196	0.0185	0.2906	0.0058	0.0222	0.7941	0.0047	0.0229
rs472495	Remnant cholesterol	PCSK9	1	55521313	T	G	0.649117	54.9666	0.0318392	0.0042945	3.2e-14	0.0196	0.015	0.1905	0.0436	0.0285	0.1259	0.0277	0.0274	0.3129	0.009	0.0146	0.5354	0.0075	0.0092	0.4155	-0.0059	0.0356	0.8684	0.0552	0.0112	7.45195e-07	0.0249	0.0108	0.02171	0.0589	0.0158	0.0001935	0.0144	0.0162	0.3752	0.014	0.0187	0.4523	-0.0351	0.0224	0.1161	0.0359	0.023
rs1293261	Remnant cholesterol	RHCE	1	25713234	T	A	0.525195	34.4663	0.0240902	0.00410339	7.1e-10	0.0247	0.0148	0.0940892	0.0222	0.0281	0.4288	-0.0101	0.0269	0.706999	-0.0065	0.0144	0.6522	0.0058	0.0091	0.522001	-0.0476	0.0351	0.1758	-0.0001	0.011	0.9952	-0.0316	0.0113	0.005254	-0.0051	0.0156	0.7426	0.0137	0.0159	0.3883	0.0082	0.0184	0.6578	0.0133	0.0221	0.5478	0.0355	0.0227
rs11206517	Remnant cholesterol	PCSK9	1	55526428	G	T	0.033009	60.9778	0.0896875	0.0114854	7.8e-15	-0.0112	0.0357	0.753199	-0.0417	0.067	0.5334	-0.0144	0.0643	0.8232	-0.0242	0.0344	0.4825	-0.0057	0.022	0.7963	0.0507	0.0841	0.5465	0.0413	0.0265	0.1198	-0.0162	0.0265	0.5417	0.0698	0.0374	0.0621098	-0.0629	0.0383	0.1003	-0.0543	0.0441	0.2183	-0.0647	0.0532	0.2239	0.1304	0.0542
rs7534572	Remnant cholesterol	DOCK7	1	62999675	G	C	0.647484	167.609	0.0555167	0.0042882	7.3e-41	-	-	-	-	-	-	-	-	-	-	-	-	-	-	-	-	-	-	-	-	-	-	-	-	-	-	-	-	-	-	-	-	-	-	-	-	-	-
rs11591147	Remnant cholesterol	PCSK9	1	55505647	T	G	0.017458	390.205	-0.308812	0.0156332	7.3e-90	-0.1359	0.0398	0.000639897	-0.075	0.0769	0.3291	-0.0592	0.0718	0.41	-0.0713	0.039	0.0670903	-0.01	0.0245	0.6834	0.0701	0.0952	0.4612	-0.2269	0.0299	2.93495e-14	-0.0603	0.0495	0.2235	-0.2971	0.0428	3.85567e-12	-0.1331	0.0427	0.001826	-0.0998	0.0501	0.0466101	0.1381	0.0593	0.0198399	-0.0315	0.0618
rs35633876	Remnant cholesterol	AC098828.3	2	20363074	T	G	0.481849	33.2673	-0.0237703	0.00412122	1.2e-08	0.0198	0.015	0.1874	0.0085	0.0284	0.7641	0.0292	0.0273	0.2844	0.0056	0.0145	0.6984	-0.0017	0.0092	0.8518	-0.0195	0.0355	0.5825	0.024	0.0111	0.0312399	-0.0002	0.0099	0.9872	0.0252	0.0158	0.1096	0.02	0.0161	0.2151	0.0133	0.0186	0.4753	0.0682	0.0223	0.00221299	-0.0036	0.0229
rs693	Remnant cholesterol	APOB	2	21232195	A	G	0.520903	355.327	0.0773762	0.00410481	5.4e-83	-0.0165	0.0151	0.2728	-0.0437	0.0284	0.1239	0.0276	0.0274	0.3145	-0.0038	0.0146	0.7955	-0.0096	0.0093	0.2988	0.0243	0.0357	0.4966	-0.002	0.0112	0.8589	-0.0087	0.0102	0.3942	0.019	0.0158	0.2303	-0.002	0.0162	0.9032	-0.0047	0.0187	0.8013	-0.0242	0.0224	0.2803	-0.0546	0.023
rs4299376	Remnant cholesterol	ABCG8, LOC102725159	2	44072576	T	G	0.676279	114.922	-0.0471096	0.00439448	5.4e-27	-0.0278	0.018	0.1226	-0.1078	0.0343	0.001662	-0.0408	0.033	0.2157	-0.0072	0.0176	0.6815	-0.0176	0.0111	0.1133	-0.1076	0.0429	0.0120199	-0.0545	0.0134	4.92096e-05	-0.0183	0.0115	0.1097	-0.0471	0.019	0.0132099	0.0108	0.0195	0.578	-0.0276	0.0225	0.2189	-0.0689	0.0268	0.0101501	-0.02	0.0276
rs4665972	Remnant cholesterol	SNX17	2	27598097	C	T	0.604608	72.2307	-0.0358659	0.00422008	8.5e-18	0.0258	0.0153	0.091829	-0.0079	0.029	0.785001	-0.0267	0.0279	0.3401	-0.0041	0.0149	0.781399	-0.005	0.0094	0.593	-0.0205	0.0364	0.5734	-0.0147	0.0114	0.1948	-0.0107	0.0111	0.3337	0.0122	0.0161	0.4497	-0.0228	0.0165	0.1658	-0.0203	0.019	0.285	-0.0142	0.0228	0.5316	-0.013	0.0235
rs9682783	Remnant cholesterol	SLC35G2	3	136539689	C	T	0.786497	29.2609	0.0271325	0.00501587	4.1e-08	0.0322	0.0175	0.0654305	0.0462	0.0331	0.162	-0.015	0.0318	0.638	0.0103	0.0169	0.5424	0.0169	0.0108	0.1165	-0.0328	0.0413	0.4267	0.0317	0.013	0.0144501	-0.0034	0.012	0.7755	0.0465	0.0183	0.0109901	0.038	0.0188	0.0429596	-0.0082	0.0216	0.704001	-0.0325	0.026	0.2119	0.0214	0.0268
rs6882345	Remnant cholesterol	CTC-207P7.1	5	156397673	A	G	0.632845	94.0686	0.0412241	0.00425039	1.9e-22	0.0068	0.0157	0.664	-0.0131	0.0299	0.6614	0.0147	0.0288	0.6088	0.0017	0.0153	0.9095	-0.0062	0.0097	0.5206	0.0068	0.0375	0.8567	0.0172	0.0117	0.1421	0.0047	0.0103	0.647301	0.0171	0.0166	0.3021	-0.0135	0.017	0.4262	-0.0026	0.0196	0.8935	0.0496	0.0235	0.03491	0.062	0.0242
rs12916	Remnant cholesterol	HMGCR	5	74656539	C	T	0.400342	194.094	0.0583503	0.00418829	1.4e-44	-0.0184	0.0149	0.2167	0.0922	0.0281	0.001034	-0.0369	0.0271	0.1734	-0.006	0.0144	0.6782	0.0039	0.0092	0.6692	-0.0386	0.0353	0.2743	0.0435	0.011	8.27199e-05	-0.0099	0.0106	0.3503	0.0635	0.0156	4.82903e-05	0.0162	0.016	0.3115	-0.0094	0.0184	0.6088	-0.0012	0.0221	0.9585	-0.0227	0.0228
rs1500188	Remnant cholesterol	LMNB1	5	122827953	G	A	0.450398	32.6637	-0.0236135	0.00413169	4.9e-09	0.0067	0.0148	0.653899	-0.0529	0.028	0.0592693	0.008	0.0271	0.766999	-0.0222	0.0144	0.1228	-0.0068	0.0091	0.4593	-0.0111	0.0351	0.752501	0.0138	0.011	0.2104	0.0173	0.0097	0.07465	-0.005	0.0156	0.749899	0.0047	0.016	0.768	0.0336	0.0184	0.0677907	-0.0218	0.0221	0.3238	-0.0158	0.0227
rs532754706	Remnant cholesterol	LOC105378093	6	161329915	G	A	0.023056	36.06	-0.0970257	0.0161575	4.6e-09	-	-	-	-	-	-	-	-	-	-	-	-	-	-	-	-	-	-	-	-	-	-	-	-	-	-	-	-	-	-	-	-	-	-	-	-	-	-
rs3777411	Remnant cholesterol	IGF2R	6	160476945	T	C	0.150744	73.0895	-0.0490352	0.00573562	8.5e-18	-0.0216	0.0223	0.3315	0.0203	0.0419	0.627401	0.0749	0.0404	0.0636796	-0.0048	0.0215	0.8229	-0.0063	0.0137	0.6448	-0.137	0.0527	0.00927193	0.0094	0.0165	0.5697	-0.0137	0.0143	0.3407	0.021	0.0233	0.3657	-0.0263	0.0239	0.2712	0.01	0.0275	0.715801	-0.0373	0.033	0.259	0.0153	0.034
rs11755689	Remnant cholesterol	TBC1D22B	6	32586376	G	A	0.334126	82.5348	0.0407508	0.00448557	3.7e-19	0.0092	0.0176	0.6003	0.0258	0.0332	0.4374	-0.0025	0.0321	0.937	-0.0129	0.017	0.4496	-0.0221	0.0109	0.0416399	-0.0716	0.0417	0.0860399	-0.0239	0.0131	0.0680002	0.0186	0.0163	0.2512	-0.0455	0.0185	0.0139499	0.0147	0.0189	0.4378	-0.0416	0.0218	0.0563599	-0.0297	0.0262	0.2562	0.0572	0.027
rs10260606	Remnant cholesterol	NPC1L1	7	44584551	C	G	0.182659	40.1884	0.0335915	0.00529882	8.2e-11	0.0366	0.0158	0.02072	0.0353	0.0299	0.2379	0.0222	0.0289	0.4413	-0.0078	0.0153	0.612099	0.0139	0.0097	0.1524	0.0067	0.0375	0.8586	0.0399	0.0117	0.000672094	0.0053	0.0131	0.6862	0.0651	0.0166	8.85707e-05	0.0179	0.017	0.2942	0.0473	0.0196	0.01585	0.012	0.0235	0.609799	0.0444	0.0243
rs1057558	Remnant cholesterol	C7orf50, MIR339	7	1062366	C	T	0.220311	26.4134	-0.0254609	0.00495406	3e-08	-0.0404	0.0168	0.01601	-0.0555	0.0318	0.0808891	-0.0217	0.0305	0.4768	-0.0235	0.0163	0.1503	-0.0187	0.0103	0.0712492	-0.0141	0.0398	0.7228	-0.0283	0.0125	0.0234099	-0.0103	0.0122	0.3959	-0.0366	0.0177	0.03804	-0.0522	0.0181	0.00388902	-0.0391	0.0208	0.0606806	0.0069	0.025	0.781399	0.0281	0.0258
rs6601299	Remnant cholesterol	LOC157273	8	9184691	C	T	0.899273	44.319	0.0454324	0.0068245	9.5e-12	0.019	0.0217	0.3809	-0.0545	0.0413	0.1865	-0.0003	0.0395	0.9932	-0.0013	0.021	0.9491	0.0159	0.0133	0.2315	-0.0049	0.0517	0.9249	0.0398	0.016	0.0131199	-0.0159	0.0173	0.3571	0.0403	0.0227	0.0759994	0.0514	0.0233	0.0276299	-0.0197	0.0267	0.4602	-0.0829	0.0323	0.0102901	-0.0421	0.0334
rs2326077	Remnant cholesterol	CYP7A1	8	59385919	T	C	0.663239	38.3316	-0.0269267	0.00434915	7.3e-11	0.0172	0.0152	0.2595	-0.0173	0.0288	0.5494	0.0334	0.0277	0.2272	0.0185	0.0148	0.2097	0.0023	0.0094	0.8093	-0.0002	0.0361	0.9962	-0.0016	0.0113	0.8907	-0.0199	0.0104	0.0560803	-0.0049	0.016	0.759799	-0.0048	0.0164	0.768799	0.007	0.0189	0.7093	-0.0279	0.0227	0.2176	-0.0229	0.0234
rs112875651	Remnant cholesterol	RP11-136O12.2	8	126506694	A	G	0.392383	258.1	-0.0684526	0.00426085	6.1e-61	0.008	0.0152	0.5983	-0.0928	0.0288	0.00129399	0.0413	0.0278	0.137	0.0018	0.0148	0.9021	-0.0105	0.0094	0.2613	0.0081	0.0361	0.8234	-0.0429	0.0113	0.0001547	0.0043	0.0104	0.6818	-0.0477	0.016	0.00288403	-0.0198	0.0164	0.2281	-0.0669	0.0189	0.000401902	0.0397	0.0226	0.0797003	-0.0039	0.0234
rs2737245	Remnant cholesterol	TRPS1	8	116658583	T	G	0.278598	36.8818	-0.027854	0.0045865	2.6e-09	-0.0058	0.0161	0.7179	-0.08	0.0304	0.00856702	0.0229	0.0293	0.4339	0.004	0.0156	0.7951	0.0133	0.0099	0.178	-0.0044	0.038	0.9072	0.0005	0.0119	0.9666	0.0096	0.0111	0.3862	0.0262	0.0169	0.12	0.0191	0.0173	0.2689	0.0201	0.0199	0.3128	-0.0419	0.0239	0.0799098	-0.001	0.0246
rs115478735	Remnant cholesterol	ABO	9	136149711	T	A	0.18331	123.891	0.0590756	0.00530748	1.8e-30	0.0822	0.0186	9.98803e-06	-0.004	0.0352	0.9104	0.0521	0.034	0.1251	0.0502	0.018	0.005365	0.0032	0.0114	0.783	-0.0229	0.0441	0.6028	0.0358	0.0138	0.00952401	-0.0286	0.0103	0.00521195	0.0574	0.0195	0.00321499	0.0773	0.02	0.000113501	0.0521	0.023	0.02357	0.3615	0.0285	8.22432e-37	0.2456	0.0289
rs2478237	Remnant cholesterol	EXOC6	10	94804733	G	A	0.403653	25.2099	-0.0210273	0.00418792	4.1e-08	0.0066	0.0151	0.664099	-0.0489	0.0286	0.0871405	0.0284	0.0275	0.3032	0.0008	0.0146	0.9577	-0.0106	0.0093	0.2549	0.0374	0.0358	0.2961	0.0129	0.0112	0.2494	0.0181	0.0152	0.2325	-0.0099	0.0159	0.5324	0.0116	0.0163	0.4758	-0.0179	0.0187	0.3386	0.0266	0.0225	0.2361	0.0024	0.0231
rs964184	Remnant cholesterol	ZPR1	11	116648917	C	G	0.867255	139.636	-0.0714631	0.00604761	4e-34	-0.0649	0.021	0.002034	-0.0598	0.0394	0.1293	-0.0253	0.038	0.5062	-0.0038	0.0203	0.8514	-0.0567	0.0129	1.12899e-05	0.0193	0.0495	0.696299	-0.0931	0.0155	2.065e-09	-0.0251	0.0107	0.01884	-0.1023	0.022	3.34403e-06	-0.0157	0.0226	0.4868	-0.0407	0.0259	0.1154	0.0514	0.0311	0.0982404	-0.0009	0.032
rs102275	Remnant cholesterol	TMEM258	11	61557803	C	T	0.349784	111.315	-0.045268	0.00429057	1.5e-27	-0.0232	0.015	0.1232	0.0305	0.0284	0.2839	0.0112	0.0273	0.6826	-0.008	0.0146	0.581599	0.0007	0.0093	0.9356	-0.0068	0.0357	0.848	-0.0196	0.0112	0.0785597	-0.0767	0.0104	1.58489e-13	-0.008	0.0158	0.6122	-0.0529	0.0162	0.00105801	-0.0805	0.0186	1.55199e-05	-0.074	0.0223	0.000912305	-0.0529	0.023
rs12804228	Remnant cholesterol	ST3GAL4	11	126260684	G	A	0.084719	50.0395	0.052531	0.00742607	9.9e-12	-	-	-	-	-	-	-	-	-	-	-	-	-	-	-	-	-	-	-	-	-	-	-	-	-	-	-	-	-	-	-	-	-	-	-	-	-	-
rs653178	Remnant cholesterol	ATXN2	12	112007756	T	C	0.51605	37.1417	0.0250495	0.00411025	6.6e-10	-0.0758	0.015	4.75204e-07	-0.0738	0.0284	0.00941304	-0.0268	0.0273	0.3256	-0.0599	0.0146	3.88902e-05	-0.0793	0.0092	1.0311e-17	-0.0856	0.0356	0.0161998	-0.0662	0.0112	2.94999e-09	-0.0035	0.011	0.751	-0.0809	0.0158	3.06902e-07	-0.029	0.0162	0.0723702	-0.0738	0.0186	7.35394e-05	-0.0625	0.0223	0.00511105	-0.0097	0.023
rs1169292	Remnant cholesterol	HNF1A	12	121426478	T	C	0.310508	48.4826	0.0309831	0.00444971	4.7e-12	0.0357	0.0156	0.02208	0.0094	0.0294	0.749	-0.0266	0.0284	0.3493	0.0089	0.0151	0.5535	0.0275	0.0096	0.00407202	0.0492	0.0368	0.1818	0.0271	0.0115	0.0188999	0.0218	0.0122	0.0738108	0.0345	0.0163	0.0347096	0.0368	0.0168	0.0282202	0.0209	0.0193	0.2783	0.0106	0.0232	0.6478	-0.0493	0.0239
rs6602911	Remnant cholesterol	GAS6	13	114547372	T	C	0.360032	31.8862	0.0241254	0.00427241	1.9e-08	0.018	0.0156	0.2475	-0.0203	0.0295	0.4913	0.0662	0.0284	0.0196101	0.0237	0.0151	0.1176	0.0265	0.0096	0.005714	0.0254	0.037	0.4916	0.0023	0.0116	0.8455	-0.0007	0.01	0.944	0.0262	0.0164	0.1097	0.0234	0.0168	0.1631	0.0093	0.0194	0.630999	0.0225	0.0232	0.3316	0.0305	0.0238
rs72694391	Remnant cholesterol	NYNRIN	14	24874026	C	T	0.482099	29.2842	0.0222831	0.00411774	3.5e-08	-0.0252	0.0153	0.0990695	-0.0202	0.0288	0.4839	-0.0095	0.0277	0.7307	0.0101	0.0148	0.4953	-0.0135	0.0094	0.1507	-0.0825	0.0362	0.0228302	-0.0061	0.0113	0.589299	0.0223	0.0129	0.0842791	-0.0025	0.016	0.8752	-0.0047	0.0164	0.773701	0.0158	0.0189	0.4035	-0.0083	0.0227	0.7136	-0.0295	0.0234
rs10162642	Remnant cholesterol	ALDH1A2	15	58577163	A	G	0.21011	71.9301	-0.042952	0.0050644	1.5e-18	-0.0509	0.0211	0.0156099	-0.0293	0.0399	0.463	-0.1097	0.0382	0.00404399	-0.0657	0.0205	0.001337	-0.0118	0.013	0.3628	0.0597	0.0499	0.2311	-0.0434	0.0157	0.00586098	0.0051	0.0104	0.623199	-0.0738	0.0222	0.000874903	-0.0517	0.0227	0.02274	-0.0056	0.0262	0.8312	0.0146	0.0313	0.6407	-0.0763	0.0322
rs261290	Remnant cholesterol	ALDH1A2	15	58678720	C	T	0.654642	308.159	-0.0759118	0.00432436	8.8e-71	-0.0105	0.0152	0.489199	-0.0084	0.0289	0.769899	-0.0144	0.0278	0.604399	-0.0118	0.0148	0.4249	-0.0066	0.0094	0.483	-0.0509	0.0361	0.1593	-0.0033	0.0113	0.768	-0.0004	0.016	0.9812	-0.0135	0.016	0.3985	-0.0271	0.0164	0.0981793	-0.0298	0.0189	0.1148	0.0045	0.0227	0.8422	-0.0044	0.0234
rs488490	Remnant cholesterol	LIPC, LIPC-AS1	15	58737661	A	C	0.852649	140.726	-0.0695064	0.00585919	1.4e-32	-0.0118	0.0212	0.578599	-0.0022	0.0401	0.9558	0.0055	0.0386	0.8876	-0.0066	0.0206	0.7502	-0.0077	0.013	0.554201	0.0422	0.0502	0.4009	-0.0173	0.0158	0.2714	0.0238	0.0126	0.0589902	-0.0381	0.0223	0.0878294	-0.0131	0.0229	0.5665	0.0726	0.0263	0.00578602	0.0412	0.0316	0.1921	0.0623	0.0326
rs247616	Remnant cholesterol	AC012181.1	16	56989590	T	C	0.32471	194.073	-0.0610998	0.00438588	1.7e-43	-	-	-	-	-	-	-	-	-	-	-	-	-	-	-	-	-	-	-	-	-	-	-	-	-	-	-	-	-	-	-	-	-	-	-	-	-	-
rs3794695	Remnant cholesterol	HPR, TXNL4B	16	72097827	T	C	0.189016	59.5956	0.0404875	0.00524462	2.3e-15	0.0202	0.0188	0.2819	0.1038	0.0352	0.00316199	0.0367	0.0341	0.2817	0.0496	0.0181	0.00619498	-0.0037	0.0115	0.750699	0.0027	0.0443	0.9513	0.0306	0.0139	0.0275899	0.0121	0.0118	0.304	0.0399	0.0196	0.0417898	0.0026	0.0202	0.8969	0.0424	0.0231	0.06663	0.017	0.0279	0.542099	0.0316	0.0286
rs7202323	Remnant cholesterol	PMFBP1	16	72217113	G	T	0.229923	29.6965	-0.0265047	0.00486374	4.8e-08	0.0082	0.0185	0.6592	-0.0043	0.035	0.9032	-0.0177	0.0338	0.5997	-0.0231	0.0179	0.1978	0.0257	0.0114	0.0243602	-0.0016	0.0438	0.9705	0.0349	0.0138	0.01119	0.0062	0.0109	0.5705	0.0476	0.0195	0.01447	-0.0396	0.02	0.04782	0.0118	0.023	0.6081	0.0008	0.0275	0.9777	0.0341	0.0283
rs56325564	Remnant cholesterol	TBKBP1	17	45766771	A	G	0.482712	53.4466	0.0302231	0.00413408	8e-14	-0.0102	0.0149	0.4941	0.0163	0.0282	0.562	0.0342	0.0271	0.2073	-0.0022	0.0144	0.8792	-0.0253	0.0092	0.00579696	-0.0068	0.0353	0.8466	0.008	0.0111	0.4693	0.0429	0.038	0.2594	0.0103	0.0156	0.5123	0.0078	0.016	0.6257	0.021	0.0184	0.2541	-0.0216	0.0222	0.3284	-0.0219	0.0228
rs77542162	Remnant cholesterol	ABCA6	17	67081278	G	A	0.022667	116.606	0.149004	0.0137987	1.3e-26	-0.0559	0.0935	0.5501	-0.0597	0.1764	0.7349	-0.2228	0.171	0.1928	-0.0744	0.0903	0.4098	0.0744	0.0565	0.1878	-0.1375	0.2201	0.5321	0.1118	0.0686	0.103	-0.0245	0.0153	0.1093	0.1591	0.0979	0.1041	-0.0902	0.0983	0.3587	-0.0484	0.116	0.6766	-0.1212	0.1371	0.3767	0.1109	0.1393
rs72631343	Remnant cholesterol	ABCA10	17	67191270	G	C	0.129021	49.3837	-0.0430252	0.00612253	7e-13	0.0064	0.0214	0.7652	-0.0351	0.0403	0.3831	-0.0281	0.0388	0.4701	-0.0022	0.0205	0.9136	0.0116	0.0131	0.3744	-0.0254	0.0503	0.6142	0.0223	0.0157	0.1568	0.0587	0.0494	0.2346	0.0124	0.0223	0.578699	0.0112	0.0228	0.623	0.0474	0.0263	0.0708304	0.0137	0.0315	0.6642	0.0353	0.0326
rs77960347	Remnant cholesterol	LIPG	18	47109955	G	A	0.013239	57.8243	0.136299	0.0179241	1.2e-14	-0.1818	0.0871	0.0369199	-0.3256	0.1653	0.0488495	0.027	0.1573	0.8637	-0.0192	0.0838	0.8186	-0.0748	0.0534	0.161	0.2377	0.2074	0.2518	-0.1523	0.0642	0.0176901	-0.0061	0.013	0.6406	-0.1058	0.09	0.2398	-0.2609	0.0926	0.00481305	-0.198	0.1076	0.0658597	0.127	0.129	0.3247	-0.0054	0.1308
rs9304381	Remnant cholesterol	LOC105372112	18	47158234	T	C	0.818411	34.0945	0.0311089	0.00532773	7.7e-10	0.0098	0.0194	0.6141	0.0382	0.0369	0.2994	0.0434	0.0358	0.2252	0.0165	0.019	0.3834	0.0065	0.012	0.589	0.0527	0.0463	0.2554	0.001	0.0145	0.944	-0.0388	0.0341	0.2561	-0.0152	0.0205	0.4581	-0.0064	0.0211	0.7621	0.0042	0.0242	0.8628	-0.014	0.029	0.6285	0.0216	0.0298
rs111784051	Remnant cholesterol	TOMM40	19	45402262	G	T	0.030353	865.995	-0.354037	0.0120307	5.7e-195	-0.0113	0.0508	0.8242	-0.1545	0.0965	0.1093	0.1402	0.0938	0.1349	0.1051	0.0497	0.03457	-0.0328	0.0318	0.3028	0.2446	0.1235	0.0476201	-0.1656	0.0384	1.601e-05	0.0132	0.01	0.1864	-0.1995	0.0537	0.000203901	-0.0754	0.056	0.1777	0.0742	0.0636	0.2433	0.0206	0.0762	0.7872	0.0647	0.0782
rs2738447	Remnant cholesterol	LDLR	19	11227480	C	A	0.59317	60.6169	0.0325346	0.00417877	2.2e-14	0.0299	0.0152	0.0491405	0.0313	0.0287	0.2759	-0.0262	0.0276	0.3436	0.0126	0.0147	0.3911	0.0231	0.0093	0.0133101	-0.0471	0.036	0.1904	0.0307	0.0113	0.00657703	-0.001	0.0273	0.971	0.0583	0.016	0.000261403	0.0001	0.0163	0.9964	0.0391	0.0189	0.0382596	0.0118	0.0226	0.6006	-0.0017	0.0233
rs41289512	Remnant cholesterol	NECTIN2	19	45351516	G	C	0.042302	62.632	0.0802444	0.0101395	4.1e-16	0.0293	0.0329	0.3731	-0.0664	0.0626	0.2884	-0.0528	0.0598	0.3766	-0.0287	0.032	0.3709	0.0127	0.0202	0.5281	-0.0353	0.078	0.651199	0.0773	0.0243	0.00150598	-0.0127	0.0196	0.5179	0.0961	0.0346	0.00553401	0.0108	0.0356	0.7618	0.0228	0.0408	0.5759	-0.0129	0.0491	0.7934	0.0126	0.0508
rs28550459	Remnant cholesterol	CEACAM20	19	45037783	A	T	0.035306	47.2549	-0.0821098	0.0119446	2.4e-12	-0.0252	0.0682	0.7117	-0.1518	0.1328	0.2532	0.0157	0.128	0.9025	0.11	0.0673	0.1023	0.0157	0.0428	0.713801	-0.0891	0.1666	0.5927	0.0099	0.052	0.8483	-0.0648	0.0284	0.0225902	0.0687	0.0731	0.3476	-0.0219	0.0757	0.772499	0.0747	0.0865	0.3874	-0.0653	0.1021	0.5226	0.0045	0.1046
rs58542926	Remnant cholesterol	TM6SF2	19	19379549	T	C	0.074402	226.955	-0.117667	0.0078106	3.1e-51	0.0097	0.0302	0.747699	0.0097	0.0578	0.8662	0.0152	0.0549	0.782	0.0122	0.0297	0.6806	0.0438	0.0187	0.0189601	0.0168	0.0726	0.8171	-0.0846	0.0227	0.000190401	-0.0733	0.0162	5.89495e-06	-0.0712	0.032	0.0260298	-0.0399	0.0327	0.2224	-0.0446	0.0379	0.2403	-0.03	0.045	0.5041	0.0045	0.0464
rs118147862	Remnant cholesterol	BCAM	19	45319631	A	G	0.045766	1224.06	-0.353956	0.0101169	1e-200	-0.108	0.0439	0.01388	-0.1342	0.0846	0.1124	0.0595	0.0808	0.4614	0.0453	0.0432	0.294	-0.0638	0.0276	0.0208502	-0.0733	0.1065	0.4916	-0.215	0.0335	1.31899e-10	-0.039	0.0338	0.2482	-0.2256	0.0467	1.37499e-06	-0.0225	0.0478	0.638	0.0177	0.0553	0.7483	0.1427	0.0657	0.0297002	0.034	0.0675
rs117310449	Remnant cholesterol	TOMM40	19	45393516	T	C	0.011985	88.3204	0.17817	0.0189585	1.3e-21	-0.0491	0.0657	0.4552	-0.0327	0.1233	0.7907	0.1611	0.1177	0.1711	-0.0312	0.0643	0.6269	-0.009	0.0405	0.8249	0.1142	0.1593	0.4736	0.0073	0.0493	0.882	0.0069	0.0106	0.5141	0.0007	0.0704	0.9923	-0.1265	0.0709	0.0744903	-0.0735	0.0828	0.3747	0.0804	0.0979	0.411	-0.0309	0.1005
rs12151108	Remnant cholesterol	LDLR	19	11197261	A	G	0.119677	588.503	-0.152987	0.00630638	8.49e-133	-0.0246	0.0245	0.3157	-0.0028	0.0467	0.9529	0.0138	0.0447	0.757699	-0.0332	0.0239	0.1657	-0.0298	0.0151	0.0479204	0.0361	0.0584	0.536801	-0.1216	0.0182	2.61216e-11	-0.0108	0.0182	0.554201	-0.1499	0.0258	6.63804e-09	-0.0588	0.0264	0.0257199	-0.1129	0.0306	0.000220902	-0.0146	0.0366	0.6902	-0.0221	0.0378
rs1883711	Remnant cholesterol	LINC01728	20	39179822	C	G	0.0312	83.9827	0.110469	0.0120544	4.4e-21	0.0033	0.0307	0.914	-0.0021	0.0578	0.9707	-0.0623	0.0557	0.2635	-0.0087	0.0298	0.769699	0.0111	0.0189	0.557799	-0.0119	0.0731	0.871	0.0592	0.0229	0.00970711	0.0082	0.011	0.4547	0.0666	0.0324	0.0397	-0.0002	0.0331	0.9944	0.0475	0.0381	0.2119	-0.1188	0.0457	0.00939204	-0.0959	0.0471
rs9616847	Remnant cholesterol	PPP6R2	22	50868669	T	A	0.388281	35.1023	0.0250582	0.00422943	7.3e-09	0.0282	0.0151	0.0607295	0.0523	0.0285	0.06624	0.0355	0.0274	0.1954	0.0041	0.0146	0.781	0.0019	0.0093	0.8378	0.0614	0.0356	0.0851197	0.024	0.0112	0.0314203	-0.0131	0.0105	0.2147	0.0119	0.0158	0.4524	0.0226	0.0162	0.1621	-0.0234	0.0187	0.2095	0.0081	0.0224	0.7163	0.0322	0.023
CMD, cardiometabolic diseases; SNP, single nucleotide polymorphisms; EAF, effect allele frequency; RC, remnant cholesterol; DVT, deep venous thrombosis;Se, standard error.
[truncated: 19 more columns]

## Sheet: Table S3
Table S3 Effect estimates of the associations between genetic instrumental variables for RC and cardiometabolic risk factors.
									Association with RC			Alcohol			Body fat			BMI			C-Reactive protein level			Depression			Sleep apnoea			Smoking initiation			Overweight			LDL cholesterol			Triglycerides			Pure hypercholesterolaemia			HDL cholesterol			Fasting blood glucose
SNP	Trait	Nearest Gene	Chr	Position	Effect allele	Other allele	EAF	F statistics	Beta	Se	P value	Beta	Se	P value	Beta	Se	P value	Beta	Se	P value	Beta	Se	P value	Beta	Se	P value	Beta	Se	P value	Beta	Se	P value	Beta	Se	P value	Beta	Se	P value	Beta	Se	P value	Beta	Se	P value	Beta	Se	P value	Beta	Se
rs6601299	Remnant cholesterol	LOC157273	8	9184691	C	T	0.899273	44.319	0.0454324	0.0068245	9.5e-12	-0.0018	0.0042	0.6599	0.0047	0.008	0.5577	-0.001	0.0055	0.8524	0.05369	0.006119	1.82012e-18	-0.0081	0.0159	0.609399	0.0227	0.0181	0.2107	0.0016	0.0038	0.6814	-0.0079	0.015	0.6	0.0616	0.0065	2.66502e-18	-0.0154	0.0059	0.00751208	0.06	0.0238	0.01166	0.0698	0.006	2.32381e-32	-0.026	0.0049
rs964184	Remnant cholesterol	ZPR1	11	116648917	C	G	0.867255	139.636	-0.0714631	0.00604761	4e-34	0.0002	0.0037	0.9639	0.0015	0.0078	0.8475	0.0007	0.0056	0.9005	-0.01332	0.00539	0.0134781	0.0216	0.0155	0.1627	0.0027	0.0176	0.8782	0.0002	0.0033	0.9398	0.0004	0.013	0.98	-0.0855	0.0078	2.00817e-26	-0.2341	0.0069	6.54636e-224	-0.1632	0.0232	1.98701e-12	0.1065	0.0071	6.08555e-48	-0.012	0.0044
rs9304381	Remnant cholesterol	LOC105372112	18	47158234	T	C	0.818411	34.0945	0.0311089	0.00532773	7.7e-10	-	-	-	-	-	-	-	-	-	-	-	-	-0.0273	0.0143	0.0567898	0.0229	0.0163	0.1609	-	-	-	-	-	-	0.0175	0.0067	0.0183202	0.0097	0.0061	0.1594	0.0413	0.0215	0.0547205	0.0685	0.0063	3.05492e-24	-	-
rs247616	Remnant cholesterol	AC012181.1	16	56989590	T	C	0.32471	194.073	-0.0610998	0.00438588	1.7e-43	0.0024	0.0029	0.4089	-0.0002	0.0054	0.9679	-0.0007	0.0035	0.8306	0.007541	0.004496	0.0934609	-	-	-	-	-	-	0.0001	0.0031	0.965	-0.0027	0.01	0.8	-0.0547	0.0041	2.56626e-37	-0.0393	0.0037	1.12305e-25	-	-	-	0.243	0.0038	0	-0.0044	0.0036
rs12740374	Remnant cholesterol	CELSR2	1	109817590	T	G	0.221059	379.73	-0.0961909	0.00493624	1.8e-85	0.0012	0.0031	0.7061	0.0084	0.0056	0.1301	0.0067	0.0038	0.0728601	0.011338	0.004529	0.012316	-0.0029	0.0133	0.8283	0.0048	0.0151	0.749701	-0.0011	0.0028	0.6877	0.021	0.011	0.0530005	-0.161	0.0044	2.40991e-272	-0.011	0.004	0.00750706	-0.1467	0.02	2.05589e-13	0.0343	0.0041	1.68694e-15	0.0087	0.0037
rs1169292	Remnant cholesterol	HNF1A	12	121426478	T	C	0.310508	48.4826	0.0309831	0.00444971	4.7e-12	-	-	-	-	-	-	-	-	-	-	-	-	0.018	0.0114	0.1155	0.0161	0.0131	0.2164	-	-	-	-	-	-	0.0275	0.0055	1.38899e-06	0.0008	0.005	0.8776	0.0544	0.0171	0.00144202	0.0082	0.0051	0.1143	-	-
rs9682783	Remnant cholesterol	SLC35G2	3	136539689	C	T	0.786497	29.2609	0.0271325	0.00501587	4.1e-08	0.0004	0.0031	0.8974	-0.0008	0.0064	0.9005	0.0119	0.0044	0.00684006	-0.011575	0.004274	0.00677407	0.0088	0.0128	0.4933	0.0311	0.0147	0.0339399	0.0012	0.0027	0.6522	0.028	0.011	0.00850002	0.0068	0.0062	0.2813	0.0141	0.0055	0.0138998	0.0583	0.0192	0.00239299	-0.0167	0.0057	0.0088781	0.0012	0.0037
rs488490	Remnant cholesterol	LIPC, LIPC-AS1	15	58737661	A	C	0.852649	140.726	-0.0695064	0.00585919	1.4e-32	-0.0028	0.0036	0.4455	0.0077	0.008	0.3358	0.0024	0.0054	0.6567	-0.011768	0.005125	0.021685	-0.0327	0.0155	0.0343202	-0.0318	0.0178	0.0738601	-0.0013	0.0032	0.6886	-0.0027	0.013	0.83	-0.0021	0.0075	0.9686	-0.0426	0.0068	5.44001e-08	-0.028	0.0233	0.2284	-0.1044	0.0069	1.64097e-50	0.0016	0.0044
rs11591147	Remnant cholesterol	PCSK9	1	55505647	T	G	0.017458	390.205	-0.308812	0.0156332	7.3e-90	-	-	-	0.0182	0.0293	0.535601	0.0102	0.0182	0.5759	-	-	-	0.0465	0.029	0.1093	0.0304	0.0336	0.3646	-	-	-	-	-	-	-0.497	0.018	8.57038e-143	-0.0062	0.0169	0.532	-0.4152	0.0459	1.45613e-19	0.0378	0.0168	0.08077	-	-
rs7534572	Remnant cholesterol	DOCK7	1	62999675	G	C	0.647484	167.609	0.0555167	0.0042882	7.3e-41	-	-	-	-	-	-	-	-	-	-	-	-	-	-	-	-	-	-	-	-	-	-	-	-	0.0407	0.0058	1.28795e-11	0.0639	0.0053	2.60976e-30	-	-	-	0.0143	0.0055	0.01268	-	-
rs12916	Remnant cholesterol	HMGCR	5	74656539	C	T	0.400342	194.094	0.0583503	0.00418829	1.4e-44	0.0003	0.0026	0.9227	-0.0103	0.0047	0.02688	-0.0182	0.0031	7.30298e-09	0.001671	0.00368	0.649835	-0.0056	0.0109	0.6105	-0.0104	0.0125	0.405	0.0008	0.0023	0.7225	-0.029	0.0092	0.0016	0.0733	0.0038	7.79112e-78	0.0025	0.0034	0.6877	0.0922	0.0164	1.70899e-08	0.0038	0.0035	0.1985	-0.0062	0.0031
rs553427	Remnant cholesterol	RP4-781K5.7	1	234852760	T	C	0.517038	49.2138	0.0287876	0.00410357	2.8e-13	-0.0023	0.0026	0.3782	-0.0038	0.0054	0.481599	0.0029	0.0037	0.4332	-0.006085	0.003662	0.096545	-0.0075	0.0109	0.495801	-0.0008	0.0125	0.9486	-0.0032	0.0023	0.1638	-0.0002	0.009	0.98	0.033	0.0053	3.34503e-10	0.004	0.0048	0.4703	0.0404	0.0164	0.0140602	0.0048	0.0049	0.1554	-0.0044	0.0031
rs3777411	Remnant cholesterol	IGF2R	6	160476945	T	C	0.150744	73.0895	-0.0490352	0.00573562	8.5e-18	-0.0022	0.0037	0.5501	0.0027	0.0064	0.6734	-0.0031	0.0045	0.4852	0.009258	0.005158	0.0726875	-0.0244	0.0163	0.1362	-0.0213	0.0187	0.253	0.0008	0.0034	0.821	-0.0029	0.013	0.83	-0.0217	0.0053	6.34293e-05	-0.0179	0.0049	0.001295	0.0321	0.0244	0.1886	0.0129	0.005	0.0323102	0.0023	0.0046
rs2326077	Remnant cholesterol	CYP7A1	8	59385919	T	C	0.663239	38.3316	-0.0269267	0.00434915	7.3e-11	0.0028	0.0027	0.2962	0.0058	0.0048	0.2233	-0.0004	0.0033	0.8973	-0.0005	0.003685	0.892008	0.0302	0.0112	0.007085	0.0265	0.0128	0.0382199	-0.0044	0.0023	0.0591003	-0.0026	0.0093	0.780001	-0.0341	0.0038	5.0038e-17	-0.018	0.0034	5.35106e-07	-0.0475	0.0167	0.00452699	-0.0043	0.0035	0.2183	0.0039	0.0032
rs102275	Remnant cholesterol	TMEM258	11	61557803	C	T	0.349784	111.315	-0.045268	0.00429057	1.5e-27	-0.0034	0.0027	0.1981	-0.0015	0.0048	0.753101	0.0025	0.0033	0.438	-0.011688	0.003791	0.00205599	0.0297	0.011	0.00719101	0.0135	0.0126	0.2855	0.003	0.0024	0.2171	0.0093	0.0093	0.32	-0.0512	0.0038	7.60501e-40	0.0459	0.0034	4.2658e-40	-0.0474	0.0165	0.00413	-0.0391	0.0035	6.40472e-28	-0.02	0.0032
rs10162642	Remnant cholesterol	ALDH1A2	15	58577163	A	G	0.21011	71.9301	-0.042952	0.0050644	1.5e-18	-0.0013	0.0031	0.6879	0.0143	0.0066	0.0302601	0.0039	0.0046	0.3965	-0.009236	0.004331	0.033002	-0.0117	0.0156	0.453401	0.0185	0.0177	0.2944	0.0012	0.0028	0.663001	0.0097	0.011	0.38	-0.011	0.0065	0.2508	-0.0146	0.0058	0.0213998	-0.0358	0.0232	0.1235	-0.0606	0.0059	3.91381e-21	0.0024	0.0038
rs7202323	Remnant cholesterol	PMFBP1	16	72217113	G	T	0.229923	29.6965	-0.0265047	0.00486374	4.8e-08	0.0006	0.003	0.8381	-0.0023	0.0062	0.710699	-0.0008	0.0044	0.8557	-0.005798	0.004142	0.161543	0.0078	0.0136	0.5692	0.0196	0.0155	0.2071	-0.003	0.0026	0.2539	0.003	0.011	0.780001	-0.0158	0.0061	0.00432504	0.0035	0.0055	0.4476	-0.0295	0.0204	0.1485	0.0095	0.0056	0.1916	-0.0069	0.0037
rs10260606	Remnant cholesterol	NPC1L1	7	44584551	C	G	0.182659	40.1884	0.0335915	0.00529882	8.2e-11	0.0012	0.0038	0.7566	0.0015	0.0061	0.8037	-0.0019	0.0041	0.6467	0.001709	0.005028	0.733951	-0.0147	0.0116	0.2064	0.0089	0.0133	0.501601	-0.0025	0.0051	0.630199	0.0018	0.013	0.89	0.0427	0.0049	3.33196e-17	0.0152	0.0044	0.00287098	0.0567	0.0174	0.00112699	-0.0071	0.0046	0.1485	-0.0083	0.0045
rs4299376	Remnant cholesterol	ABCG8, LOC102725159	2	44072576	T	G	0.676279	114.922	-0.0471096	0.00439448	5.4e-27	0.0003	0.003	0.9092	0.0053	0.0054	0.3294	0.0072	0.0037	0.0527096	-	-	-	0.0043	0.0133	0.745501	-0.0071	0.0151	0.637901	0.0041	0.0025	0.108	0.024	0.01	0.0179999	-0.0812	0.0045	3.93731e-72	-0.0118	0.004	0.00235901	-0.0964	0.0199	1.19801e-06	0.0012	0.0041	0.702399	0.007	0.0036
rs58542926	Remnant cholesterol	TM6SF2	19	19379549	T	C	0.074402	226.955	-0.117667	0.0078106	3.1e-51	-	-	-	-	-	-	-	-	-	-	-	-	-0.053	0.0223	0.01754	0.0165	0.0253	0.5154	-	-	-	-	-	-	-0.1284	0.0095	1.96291e-38	-0.1325	0.0087	1.37594e-49	-0.1139	0.0336	0.000696707	0.0126	0.009	0.1695	-	-
rs2738447	Remnant cholesterol	LDLR	19	11227480	C	A	0.59317	60.6169	0.0325346	0.00417877	2.2e-14	-	-	-	-	-	-	-	-	-	-	-	-	0.0353	0.0111	0.00152402	-0.0135	0.0127	0.2874	-	-	-	-	-	-	0.0472	0.0062	8.01309e-13	-0.0029	0.0056	0.824	0.0718	0.0167	1.71601e-05	-0.0037	0.0058	0.581599	-	-
rs693	Remnant cholesterol	APOB	2	21232195	A	G	0.520903	355.327	0.0773762	0.00410481	5.4e-83	0.0034	0.0026	0.1808	-0.0058	0.0046	0.2028	-0.005	0.0031	0.1042	-0.002709	0.003554	0.446017	-0.0201	0.011	0.0682496	0.0042	0.0126	0.738401	-0.002	0.0022	0.3644	0.0026	0.0088	0.77	0.0954	0.0038	1.1995e-131	0.0415	0.0034	2.16721e-30	0.0907	0.0165	4.16898e-08	-0.032	0.0035	1.68888e-19	-0.0034	0.0031
rs11206517	Remnant cholesterol	PCSK9	1	55526428	G	T	0.033009	60.9778	0.0896875	0.0114854	7.8e-15	0.0027	0.0065	0.683	-0.0166	0.0137	0.2256	-0.0012	0.0095	0.8995	0.005816	0.009286	0.531106	0.0191	0.0264	0.4691	-0.0251	0.0299	0.4004	-0.0051	0.0061	0.4042	0.033	0.023	0.16	0.0633	0.0136	4.03803e-06	0.0002	0.0122	0.8641	0.0409	0.0392	0.2968	-0.0014	0.0125	0.564901	0.0038	0.0078
rs1057558	Remnant cholesterol	C7orf50, MIR339	7	1062366	C	T	0.220311	26.4134	-0.0254609	0.00495406	3e-08	-0.0007	0.0032	0.8235	0.0113	0.0066	0.08687	0.0023	0.0046	0.617101	-0.01417	0.004457	0.001483	-0.0023	0.0123	0.8518	-0.0147	0.0141	0.2987	0.0046	0.0029	0.1059	0.013	0.011	0.25	-0.022	0.0063	0.004917	0.0032	0.0056	0.5013	-0.0353	0.0185	0.0558097	-0.012	0.0058	0.00714908	-0.003	0.0037
rs12804228	Remnant cholesterol	ST3GAL4	11	126260684	G	A	0.084719	50.0395	0.052531	0.00742607	9.9e-12	-	-	-	-	-	-	-	-	-	-	-	-	-	-	-	-	-	-	-	-	-	-	-	-	0.0401	0.0086	8.99808e-06	0.0211	0.0079	0.01758	-	-	-	-0.0257	0.008	0.00295897	-	-
rs653178	Remnant cholesterol	ATXN2	12	112007756	T	C	0.51605	37.1417	0.0250495	0.00411025	6.6e-10	-0.0007	0.0026	0.7796	0.0055	0.0049	0.2619	0.0138	0.0031	1.01899e-05	-0.002854	0.003766	0.448545	-0.0041	0.011	0.7093	0.0037	0.0126	0.7698	-0.0004	0.0023	0.8454	0.036	0.0091	7.79992e-05	0.0227	0.0038	3.87498e-09	-0.0099	0.0034	0.02877	-0.0082	0.0165	0.617999	0.0263	0.0035	1.0639e-12	0.0019	0.0032
rs2737245	Remnant cholesterol	TRPS1	8	116658583	T	G	0.278598	36.8818	-0.027854	0.0045865	2.6e-09	-0.0039	0.0028	0.1618	-0.0127	0.006	0.0342902	-0.0107	0.0042	0.01085	-0.010685	0.003949	0.00682794	-0.0033	0.0118	0.781101	0.0223	0.0135	0.0986211	-0.0008	0.0026	0.7443	-0.02	0.0098	0.0389996	-0.028	0.0058	6.55104e-07	-0.0087	0.0052	0.0289001	-0.0381	0.0177	0.0308099	-0.0078	0.0053	0.2485	0.0018	0.0034
rs111784051	Remnant cholesterol	TOMM40	19	45402262	G	T	0.030353	865.995	-0.354037	0.0120307	5.7e-195	-	-	-	-	-	-	-	-	-	-	-	-	-0.0702	0.0383	0.0667406	-0.0003	0.0428	0.9944	-	-	-	-	-	-	-	-	-	-	-	-	-0.3786	0.0583	8.21297e-11	-	-	-	-	-
rs112875651	Remnant cholesterol	RP11-136O12.2	8	126506694	A	G	0.392383	258.1	-0.0684526	0.00426085	6.1e-61	-	-	-	-	-	-	-	-	-	-	-	-	-0.0096	0.0112	0.39	0.0065	0.0128	0.611599	-	-	-	-	-	-	-	-	-	-	-	-	-0.0987	0.0168	3.88401e-09	-	-	-	-	-
rs115478735	Remnant cholesterol	ABO	9	136149711	T	A	0.18331	123.891	0.0590756	0.00530748	1.8e-30	-	-	-	-	-	-	-	-	-	-	-	-	0.0074	0.0136	0.5852	0.0082	0.0156	0.6002	-	-	-	-	-	-	-	-	-	-	-	-	0.1393	0.0205	1.00693e-11	-	-	-	-	-
rs117310449	Remnant cholesterol	TOMM40	19	45393516	T	C	0.011985	88.3204	0.17817	0.0189585	1.3e-21	-	-	-	-	-	-	-	-	-	-	-	-	0.0219	0.0479	0.647301	-0.0391	0.0545	0.4727	-	-	-	-	-	-	-	-	-	-	-	-	0.0765	0.0739	0.3007	-	-	-	-	-
rs11755689	Remnant cholesterol	TBC1D22B	6	32586376	G	A	0.334126	82.5348	0.0407508	0.00448557	3.7e-19	-	-	-	-	-	-	-	-	-	-	-	-	-0.0152	0.013	0.2423	0.006	0.0148	0.6844	-	-	-	-	-	-	-	-	-	-	-	-	0.0264	0.0194	0.1719	-	-	-	-	-
rs118147862	Remnant cholesterol	BCAM	19	45319631	A	G	0.045766	1224.06	-0.353956	0.0101169	1e-200	-	-	-	-	-	-	-	-	-	-	-	-	0.0063	0.0333	0.8489	-0.0194	0.0374	0.604301	-	-	-	-	-	-	-	-	-	-	-	-	-0.3219	0.0501	1.34899e-10	-	-	-	-	-
rs12151108	Remnant cholesterol	LDLR	19	11197261	A	G	0.119677	588.503	-0.152987	0.00630638	8.49e-133	-	-	-	-	-	-	-	-	-	-	-	-	0.0012	0.0179	0.9463	0.0003	0.0205	0.9878	-	-	-	-	-	-	-	-	-	-	-	-	-0.2565	0.0274	8.02602e-21	-	-	-	-	-
rs1293261	Remnant cholesterol	RHCE	1	25713234	T	A	0.525195	34.4663	0.0240902	0.00410339	7.1e-10	-	-	-	-	-	-	-	-	-	-	-	-	-0.0017	0.0109	0.8742	-0.0045	0.0124	0.718399	-	-	-	-	-	-	-	-	-	-	-	-	0.0381	0.0163	0.0190301	-	-	-	-	-
rs1500188	Remnant cholesterol	LMNB1	5	122827953	G	A	0.450398	32.6637	-0.0236135	0.00413169	4.9e-09	-	-	-	-	-	-	-	-	-	-	-	-	-0.0024	0.0109	0.8235	0.002	0.0125	0.8707	-	-	-	-	-	-	-	-	-	-	-	-	-0.0235	0.0163	0.1501	-	-	-	-	-
rs1883711	Remnant cholesterol	LINC01728	20	39179822	C	G	0.0312	83.9827	0.110469	0.0120544	4.4e-21	-	-	-	-0.0784	0.0361	0.0298703	-0.0177	0.0276	0.5213	-	-	-	-0.0305	0.0226	0.1772	0.0215	0.0257	0.402	-	-	-	-	-	-	-	-	-	-	-	-	0.1677	0.0338	6.96899e-07	-	-	-	-0.029	0.023
rs2478237	Remnant cholesterol	EXOC6	10	94804733	G	A	0.403653	25.2099	-0.0210273	0.00418792	4.1e-08	-	-	-	-	-	-	-	-	-	-	-	-	0.0202	0.0111	0.0684699	0.0132	0.0127	0.2971	-	-	-	-	-	-	-	-	-	-	-	-	-0.0017	0.0166	0.9187	-	-	-	-	-
rs261290	Remnant cholesterol	ALDH1A2	15	58678720	C	T	0.654642	308.159	-0.0759118	0.00432436	8.8e-71	-	-	-	-	-	-	-	-	-	-	-	-	0.0161	0.0112	0.1504	0.0081	0.0128	0.528	-	-	-	-	-	-	-	-	-	-	-	-	-0.0327	0.0168	0.0508499	-	-	-	-	-
rs28550459	Remnant cholesterol	CEACAM20	19	45037783	A	T	0.035306	47.2549	-0.0821098	0.0119446	2.4e-12	-	-	-	-	-	-	-	-	-	-	-	-	-0.064	0.0517	0.2151	0.0046	0.058	0.9371	-	-	-	-	-	-	-	-	-	-	-	-	0.0194	0.0771	0.8012	-	-	-	-	-
rs35633876	Remnant cholesterol	AC098828.3	2	20363074	T	G	0.481849	33.2673	-0.0237703	0.00412122	1.2e-08	-	-	-	-	-	-	-	-	-	-	-	-	0.003	0.011	0.7833	-0.006	0.0126	0.6349	-	-	-	-	-	-	-	-	-	-	-	-	0.006	0.0165	0.716	-	-	-	-	-
rs3794695	Remnant cholesterol	HPR, TXNL4B	16	72097827	T	C	0.189016	59.5956	0.0404875	0.00524462	2.3e-15	-	-	-	-	-	-	-	-	-	-	-	-	0.0149	0.0138	0.2792	0.0156	0.0157	0.3196	-	-	-	-	-	-	-	-	-	-	-	-	0.0716	0.0206	0.0005024	-	-	-	-	-
rs41289512	Remnant cholesterol	NECTIN2	19	45351516	G	C	0.042302	62.632	0.0802444	0.0101395	4.1e-16	-	-	-	-	-	-	-	-	-	-	-	-	-0.0057	0.0238	0.8098	-0.0327	0.0277	0.2376	-	-	-	-	-	-	-	-	-	-	-	-	0.1465	0.0363	5.50896e-05	-	-	-	-	-
rs4665972	Remnant cholesterol	SNX17	2	27598097	C	T	0.604608	72.2307	-0.0358659	0.00422008	8.5e-18	-	-	-	-	-	-	-	-	-	-	-	-	-0.0101	0.0112	0.3669	0.009	0.0128	0.4832	-	-	-	-	-	-	-	-	-	-	-	-	-0.0344	0.0168	0.0408197	-	-	-	-	-
rs472495	Remnant cholesterol	PCSK9	1	55521313	T	G	0.649117	54.9666	0.0318392	0.0042945	3.2e-14	-	-	-	-	-	-	-	-	-	-	-	-	0.0021	0.011	0.8463	-0.0003	0.0126	0.9812	-	-	-	-	-	-	-	-	-	-	-	-	0.086	0.0165	1.87202e-07	-	-	-	-	-
rs532754706	Remnant cholesterol	LOC105378093	6	161329915	G	A	0.023056	36.06	-0.0970257	0.0161575	4.6e-09	-	-	-	-	-	-	-	-	-	-	-	-							-	-	-	-	-	-	-	-	-	-	-	-	-	-	-	-	-	-	-	-
rs56325564	Remnant cholesterol	TBKBP1	17	45766771	A	G	0.482712	53.4466	0.0302231	0.00413408	8e-14	-	-	-	-	-	-	-	-	-	-	-	-	0.0002	0.0109	0.9824	-0.0354	0.0125	0.00470002	-	-	-	-	-	-	-	-	-	-	-	-	0.0134	0.0164	0.4139	-	-	-	-	-
rs6602911	Remnant cholesterol	GAS6	13	114547372	T	C	0.360032	31.8862	0.0241254	0.00427241	1.9e-08	-	-	-	-	-	-	-	-	-	-	-	-	-0.0042	0.0114	0.714801	0.0022	0.0131	0.8639	-	-	-	-	-	-	-	-	-	-	-	-	0.0342	0.0172	0.0460903	-	-	-	-	-
rs6882345	Remnant cholesterol	CTC-207P7.1	5	156397673	A	G	0.632845	94.0686	0.0412241	0.00425039	1.9e-22	-	-	-	-	-	-	-	-	-	-	-	-	0.0007	0.0116	0.9513	0.0116	0.0132	0.3806	-	-	-	-	-	-	-	-	-	-	-	-	0.0512	0.0173	0.00310199	-	-	-	-	-
rs72631343	Remnant cholesterol	ABCA10	17	67191270	G	C	0.129021	49.3837	-0.0430252	0.00612253	7e-13	-	-	-	-	-	-	-	-	-	-	-	-	0.0149	0.0155	0.339	0.0067	0.0179	0.7071	-	-	-	-	-	-	-	-	-	-	-	-	-0.0059	0.0233	0.8005	-	-	-	-	-
rs72694391	Remnant cholesterol	NYNRIN	14	24874026	C	T	0.482099	29.2842	0.0222831	0.00411774	3.5e-08	-	-	-	-	-	-	-	-	-	-	-	-	0.0016	0.0112	0.885	-0.0026	0.0128	0.8375	-	-	-	-	-	-	-	-	-	-	-	-	0.0329	0.0168	0.0497794	-	-	-	-	-
rs77542162	Remnant cholesterol	ABCA6	17	67081278	G	A	0.022667	116.606	0.149004	0.0137987	1.3e-26	-	-	-	-	-	-	-	-	-	-	-	-	-0.0155	0.0688	0.822	0.0883	0.0763	0.2472	-	-	-	-	-	-	-	-	-	-	-	-	0.2617	0.1007	0.00932095	-	-	-	-	-
rs77960347	Remnant cholesterol	LIPG	18	47109955	G	A	0.013239	57.8243	0.136299	0.0179241	1.2e-14	-	-	-	-	-	-	-	-	-	-	-	-	0.1158	0.0645	0.0725103	-0.0374	0.0728	0.6076	-	-	-	-	-	-	-	-	-	-	-	-	-0.0826	0.0965	0.3924	-	-	-	-	-
rs9616847	Remnant cholesterol	PPP6R2	22	50868669	T	A	0.388281	35.1023	0.0250582	0.00422943	7.3e-09	-	-	-	-	-	-	-	-	-	-	-	-	0.0052	0.011	0.6373	0.0062	0.0126	0.6252	-	-	-	-	-	-	-	-	-	-	-	-	0.0166	0.0165	0.3151	-	-	-	-	-
SNP, single nucleotide polymorphisms; EAF, effect allele frequency; RC, remnant cholesterol; Se, standard error; BMI, body mass index; LDL, low-density lipoprotein; HDL, high-density lipoprotein.
[truncated: 22 more columns]

## Sheet: Table S4
Table S4 Effect estimates of the associations between genetic instrumental variables for cardiometabolic risk factors and RC.
									Exposure			RC
SNP	Trait	Nearest Gene	Chr	Position	Effect allele	Other allele	EAF	F statistics	Beta	Se	P value	Beta	Se	P value
rs646776	Hypercholesterolaemia	CELSR2	1	109818530	T	C	0.7851	54.2432	0.1473	0.02	1.65386e-13	0.0955904	0.00492851	1.59993e-84
rs499883	Hypercholesterolaemia	PCSK9	1	55519174	A	G	0.5285	45.398	0.1105	0.0164	1.74904e-11	0.027428	0.00428642	3.19963e-11
rs11591147	Hypercholesterolaemia	PCSK9	1	55505647	T	G	0.03638	81.8256	-0.4152	0.0459	1.45613e-19	-0.308812	0.0156332	7.29962e-90
rs72875462	Hypercholesterolaemia	ABCG8	2	44079310	A	C	0.08244	32.9948	-0.1706	0.0297	9.21001e-09	-0.0765323	0.00855232	3.29989e-19
rs1367117	Hypercholesterolaemia	APOB	2	21263900	A	G	0.2807	46.1049	0.1229	0.0181	1.09496e-11	0.0730633	0.00433248	6.4003e-67
rs149603090	Hypercholesterolaemia	AC112518.3	4	74416569	T	G	0.04106	40.8991	0.2686	0.042	1.63301e-10	0.0365099	0.0132364	0.00420001
rs182695896	Hypercholesterolaemia	CXCL1P1	4	74813227	C	A	0.02572	39.776	0.333	0.0528	2.80498e-10	-0.0250433	0.0214545	0.24
rs77645768	Hypercholesterolaemia	HNRNPA1P67	4	73668828	A	G	0.0267	48.2562	0.3647	0.0525	3.73336e-12	0.00616612	0.013645	0.58
rs12916	Hypercholesterolaemia	HMGCR	5	74656539	C	T	0.4533	31.6063	0.0922	0.0164	1.70899e-08	0.0583503	0.00418829	1.39991e-44
rs117733303	Hypercholesterolaemia	LPAL2	6	160922870	G	A	0.01126	35.2985	0.4753	0.08	2.877e-09	-0.108608	0.0152221	2.90001e-12
rs2954021	Hypercholesterolaemia	RP11-136O12.2	8	126482077	G	A	0.5369	36.9634	-0.0991	0.0163	1.11699e-09	-0.0574782	0.00410071	6.4003e-47
rs9644860	Hypercholesterolaemia	CDKN2B-AS1	9	22090603	T	C	0.4178	43.56	0.1089	0.0165	3.77572e-11	-0.00740629	0.00410474	0.0420001
rs115478735	Hypercholesterolaemia	ABO	9	136149711	T	A	0.197	46.1737	0.1393	0.0205	1.00693e-11	0.0590756	0.00530748	1.80011e-30
rs964184	Hypercholesterolaemia	ZPR1	11	116648917	C	G	0.8548	49.4839	-0.1632	0.0232	1.98701e-12	-0.0714631	0.00604761	4.00037e-34
rs55791371	Hypercholesterolaemia	LDLR	19	11188153	C	A	0.1028	89.075	-0.2586	0.0274	3.58179e-21	-0.151706	0.00631273	1.69824e-130
rs7412	Hypercholesterolaemia	APOE	19	45412079	T	C	0.05379	119.14	-0.4115	0.0377	8.4217e-28	-0.396128	0.0075532	0
rs6603981	Total cholesterol	EVI5	1	92993807	T	C	-	66.6312	0.0351	0.0043	7.84513e-15	0.0103556	0.00506044	0.0329997
rs2642438	Total cholesterol	MTARC1	1	220970028	G	A	-	85.5625	0.037	0.004	1.28292e-18	0.0220851	0.00449378	2.59998e-07
rs558971	Total cholesterol	RP4-781K5.7	1	234853406	G	A	-	122.225	0.0398	0.0036	7.02425e-28	0.0286192	0.00411096	4.30031e-13
rs11802413	Total cholesterol	MACO1	1	25760920	T	C	-	67.24	0.0287	0.0035	1.57616e-14	0.0226842	0.00412898	1.6e-08
rs11591147	Total cholesterol	PCSK9	1	55505647	T	G	-	372.959	-0.3341	0.0173	8.82673e-86	-0.308812	0.0156332	7.29962e-90
rs7534572	Total cholesterol	DOCK7	1	62999675	G	C	-	130.79	0.0629	0.0055	3.59667e-28	0.0555167	0.0042882	7.29962e-41
rs646776	Total cholesterol	CELSR2	1	109818530	T	C	-	917.224	0.1272	0.0042	4.77529e-187	0.0955904	0.00492851	1.59993e-84
rs2902875	Total cholesterol	MIR4422HG	1	55695535	T	C	-	33.0391	0.0707	0.0123	1.78999e-08	0.0715614	0.0106064	7.50067e-12
rs7551981	Total cholesterol	RP11-101C11.1	1	55719166	T	G	-	93.6187	0.0358	0.0037	7.49722e-22	0.0244784	0.00423006	1.5e-09
rs6709904	Total cholesterol	ABCG8	2	44080324	G	A	-	43.1158	-0.0545	0.0083	8.39499e-10	-0.0247322	0.00650503	7.00003e-05
rs9306897	Total cholesterol	AC012361.1	2	21138066	C	T	-	173.955	-0.0488	0.0037	7.5145e-37	-0.0332775	0.00432088	5.50047e-15
rs515135	Total cholesterol	APOB	2	21286057	C	T	-	724.312	0.1238	0.0046	6.38263e-151	0.0970784	0.00532037	2.99985e-78
rs2030746	Total cholesterol	LOC105373585	2	121309488	T	C	-	28.927	0.0199	0.0037	3.60296e-08	0.0121047	0.00416333	0.00669993
rs11694172	Total cholesterol	FAM117B	2	203532304	G	A	-	45.6449	0.0277	0.0041	1.95101e-09	0.0122665	0.00475917	0.00669993
rs17526895	Total cholesterol	LOC102723413	2	118815958	G	A	-	39.2961	-0.042	0.0067	5.77697e-09	-0.0264891	0.00742851	0.000470002
rs780093	Total cholesterol	GCKR	2	27742603	C	T	-	204.649	-0.0515	0.0036	2.59119e-42	-0.0370279	0.00421553	1.29987e-18
rs4988235	Total cholesterol	MCM6	2	136608646	A	G	-	59.29	-0.0308	0.004	3.97466e-14	-0.00797742	0.00462884	0.11
rs11563251	Total cholesterol	UGT1A1	2	234679384	T	C	-	38.9038	0.0368	0.0059	1.26599e-09	0.0271012	0.00653749	1.5e-05
rs2287623	Total cholesterol	ABCB11	2	169830155	A	G	-	57.5069	-0.0273	0.0036	4.08507e-12	-0.0201014	0.0041926	1.2e-06
rs13315871	Total cholesterol	PXK	3	58381287	A	G	-	33.8686	-0.0355	0.0061	3.48001e-08	-0.0215687	0.00726956	0.001
rs7640978	Total cholesterol	CMTM6	3	32533010	T	C	-	32.4555	-0.0376	0.0066	1.65798e-08	-0.027254	0.00719311	0.00012
rs7616006	Total cholesterol	LINC00690	3	12267648	G	A	-	76.5625	-0.0315	0.0036	8.40621e-17	-0.0139302	0.00415277	0.000539995
rs6818397	Total cholesterol	RGS12	4	3434885	G	T	-	42.4168	-0.0254	0.0039	9.51043e-11	-0.0153301	0.00423542	0.000329997
rs6882076	Total cholesterol	TIMD4	5	156390297	C	T	-	188.505	0.0508	0.0037	5.35427e-41	0.041125	0.00425015	1.99986e-22
rs12916	Total cholesterol	HMGCR	5	74656539	C	T	-	361	0.0684	0.0036	4.54674e-74	0.0583503	0.00418829	1.39991e-44
rs9272775	Total cholesterol	HLA-DQA1, LOC107986589	6	32610257	C	T	-	33.2195	0.0317	0.0055	2.12501e-08	-0.00874462	0.00428661	0.0539995
rs9376090	Total cholesterol	HBS1L	6	135411228	C	T	-	40.3225	-0.0254	0.004	2.59502e-09	-0.010859	0.00468719	0.00739997
rs11753995	Total cholesterol	SLC22A1	6	160575366	A	G	-	103.785	0.0489	0.0048	1.83908e-23	0.0383086	0.0054528	2.39994e-13
rs3757354	Total cholesterol	MYLIP	6	16127407	T	C	-	68.6531	-0.0348	0.0042	2.21513e-15	-0.0169177	0.00510918	0.000589997
rs1800562	Total cholesterol	HFE, HFE-AS1	6	26093141	A	G	-	53.8413	-0.0565	0.0077	1.90502e-12	-0.0379436	0.00770488	2e-06
rs2814982	Total cholesterol	RP3-391O22.3	6	34546560	T	C	-	59.8587	-0.0441	0.0057	3.6779e-15	-0.0176565	0.00675911	0.00409996
rs112201728	Total cholesterol	SLC22A1	6	160551486	T	C	-	34.4415	0.0581	0.0099	1.19501e-08	0.0640458	0.00806558	1.59993e-16
rs9391858	Total cholesterol	TSBP1, TSBP1-AS1	6	32341398	G	A	-	98.01	0.0495	0.005	7.20444e-22	0.0394319	0.0055821	7.89951e-12
rs11153594	Total cholesterol	FRK	6	116354591	T	C	-	64.892	-0.029	0.0036	1.2659e-14	-0.0165096	0.00415463	7.69999e-05
rs2073547	Total cholesterol	NPC1L1	7	44582331	G	A	-	94.1313	0.0456	0.0047	3.83001e-21	0.0329242	0.00526251	1.29999e-10
rs12670798	Total cholesterol	DNAH11, LOC105375183	7	21607352	C	T	-	78.8198	0.0364	0.0041	9.47764e-17	0.0208005	0.00475537	3.59998e-06
rs1997243	Total cholesterol	C7orf50, GPR146	7	1083777	G	A	-	44.0896	0.0332	0.005	2.719e-10	0.0172626	0.00579244	0.0015
rs10088180	Total cholesterol	NATP	8	18228116	G	A	-	32.49	-0.0228	0.004	6.01797e-10	-0.00450428	0.00454145	0.31
rs9987289	Total cholesterol	LOC157273	8	9183358	G	A	-	178.625	0.0842	0.0063	1.84417e-36	0.0418985	0.00714109	2.1e-09
rs7832643	Total cholesterol	PLEC	8	145022657	T	G	-	61.0088	0.0289	0.0037	3.12104e-13	0.0106706	0.00421102	0.0109999
rs2737252	Total cholesterol	TRPS1	8	116663898	A	G	-	72.0322	-0.0331	0.0039	1.63418e-16	-0.0273574	0.00456911	4.30002e-09
rs2954029	Total cholesterol	RP11-136O12.2	8	126490972	T	A	-	315.824	-0.0622	0.0035	2.42103e-65	-0.0537288	0.00412298	1.29987e-41
rs4738684	Total cholesterol	CYP7A1	8	59393273	G	A	-	112.245	-0.0392	0.0037	1.11609e-23	-0.0264315	0.00436114	1.5e-10
rs11789603	Total cholesterol	ABCA1	9	107647019	T	C	-	47.4321	0.0427	0.0062	1.43913e-11	0.0204914	0.00660381	0.0012
rs2066714	Total cholesterol	ABCA1	9	107586753	C	T	-	33.8234	0.0442	0.0076	1.136e-08	0.0178109	0.00609834	0.00230001
rs581080	Total cholesterol	TTC39B	9	15305378	C	G	-	64.3409	0.0377	0.0047	1.02212e-13	-0.00304029	0.00534892	0.649999
rs3780181	Total cholesterol	VLDLR	9	2640759	G	A	-	38.755	-0.0442	0.0071	6.66807e-10	-0.0288478	0.00819448	0.00051
rs1883025	Total cholesterol	ABCA1	9	107664301	T	C	-	255.239	-0.0671	0.0042	5.7491e-53	-0.0223125	0.0047102	5.99998e-06
rs3758348	Total cholesterol	SURF4	9	136239399	C	G	-	79.6962	0.0491	0.0055	1.46285e-18	0.0452452	0.00590588	5.30029e-15
rs2255141	Total cholesterol	GPAM	10	113933886	G	A	-	64.8231	-0.0314	0.0039	6.51328e-16	-0.0209495	0.00458702	4.39997e-06
rs10900221	Total cholesterol	MARCHF8, LOC105378286	10	45988597	A	G	-	38.6823	0.0255	0.0041	7.96306e-09	0.00971998	0.00481062	0.0309999
rs10904908	Total cholesterol	VIM-AS1	10	17260290	G	A	-	48.2253	0.025	0.0036	2.60076e-11	0.00955786	0.00415984	0.0189998
rs12412743	Total cholesterol	TECTB	10	114045333	T	C	-	40.201	-0.0298	0.0047	6.97606e-10	-0.0031302	0.00550451	0.47
rs964184	Total cholesterol	ZPR1	11	116648917	C	G	-	255.159	-0.1214	0.0076	2.83792e-55	-0.0714631	0.00604761	4.00037e-34
rs1535	Total cholesterol	FADS2	11	61597972	G	A	-	180.43	-0.0497	0.0037	8.62383e-39	-0.0441766	0.00430644	3.50026e-26
rs10832962	Total cholesterol	SPTY2D1, LOC105376578	11	18656271	T	C	-	65.2367	0.0315	0.0039	1.53886e-14	0.0137055	0.00470353	0.00340001
rs11220462	Total cholesterol	ST3GAL4	11	126243952	A	G	-	66.7883	0.0474	0.0058	5.48656e-15	0.0365805	0.00603468	4.30002e-09
rs4752805	Total cholesterol	PTPRJ	11	48018355	G	A	-	37.4783	0.0251	0.0041	1.617e-09	0.0111515	0.00472304	0.0259998
rs10773003	Total cholesterol	SBNO1	12	123775127	A	G	-	40.4759	0.0369	0.0058	4.08301e-09	0.00801578	0.00708783	0.25
rs3184504	Total cholesterol	SH2B3	12	111884608	C	T	-	73.8671	0.0318	0.0037	1.62293e-17	0.0247589	0.00411073	9.09997e-10
rs2244608	Total cholesterol	HNF1A	12	121416988	G	A	-	71.5625	0.0313	0.0037	9.61834e-18	0.0289812	0.004408	6.4003e-11
rs6573778	Total cholesterol	NYNRIN	14	24872209	C	T	-	45.476	-0.0263	0.0039	2.95801e-11	-0.0218922	0.00412032	6.29999e-08
rs10468017	Total cholesterol	ALDH1A2	15	58678512	T	C	-	237.931	0.0617	0.004	7.23269e-48	0.0765017	0.00450097	2.19989e-66
rs633695	Total cholesterol	LIPC	15	58725839	G	A	-	55.7339	0.0433	0.0058	1.0539e-14	0.0541986	0.00452764	5.90065e-32
rs247616	Total cholesterol	AC012181.1	16	56989590	T	C	-	155.626	0.0499	0.004	4.46992e-32	-0.0610998	0.00438588	1.69981e-43
rs2886232	Total cholesterol	ABCA10	17	67150176	C	T	-	33.3413	-0.0358	0.0062	3.874e-08	-0.0359677	0.00625018	4e-08
rs314253	Total cholesterol	DLG4	17	7091650	C	T	-	39.656	-0.0233	0.0037	2.80802e-10	-0.00772624	0.00430251	0.04
rs6504872	Total cholesterol	EFCAB13	17	45438952	T	C	-	51.0204	0.025	0.0035	6.98715e-12	0.0279058	0.00410984	4.10015e-12
rs2156552	Total cholesterol	LOC105372112	18	47181668	T	A	-	147.08	0.057	0.0047	1.2471e-31	0.0308032	0.00535013	1.5e-09
rs8103315	Total cholesterol	BCL3	19	45254168	A	C	-	58.8707	0.0422	0.0055	5.94155e-15	0.0419652	0.00615565	1.29987e-12
rs2228603	Total cholesterol	NCAN	19	19329924	T	C	-	311.088	-0.1217	0.0069	1.04906e-62	-0.105652	0.00781439	1.20005e-41
rs6511720	Total cholesterol	LDLR, LDLR-AS1	19	11202306	T	G	-	984.258	-0.1851	0.0059	1e-200	-0.151867	0.00630026	4.69894e-131
rs281393	Total cholesterol	RASIP1, MAMSTR	19	49224484	T	C	-	34.2757	-0.0322	0.0055	4.25598e-08	-0.0151913	0.0043373	0.0016
rs75687619	Total cholesterol	TOMM40	19	45399344	T	G	-	108.269	0.1592	0.0153	3.60911e-22	0.146302	0.0129294	4.10015e-31
rs7412	Total cholesterol	APOE	19	45412079	T	C	-	1514.51	-0.3736	0.0096	1e-200	-0.396128	0.0075532	0
rs6016373	Total cholesterol	LINC01728	20	39154095	G	A	-	78.5193	-0.0319	0.0036	1.00207e-17	-0.0255261	0.00425309	1.40001e-09
rs2235367	Total cholesterol	ZHX3	20	39830122	G	A	-	104.04	0.0357	0.0035	7.21938e-25	0.0223655	0.00409445	1.2e-08
rs2277862	Total cholesterol	FER1L4	20	34152782	T	C	-	45.0447	-0.0349	0.0052	5.25654e-11	-0.0274926	0.00593864	1.5e-06
rs1800961	Total cholesterol	HNF4A	20	43042364	T	C	-	110.562	-0.1062	0.0101	1.34215e-24	-0.0259319	0.0119822	0.0280001
rs4253772	Total cholesterol	PPARA	22	46627603	T	C	-	30.8216	0.0322	0.0058	9.8519e-09	0.00632434	0.00652729	0.41
rs4820091	Total cholesterol	UBE2L3	22	21940189	G	T	-	41.2449	-0.0289	0.0045	4.36295e-10	-0.00897407	0.00534116	0.0710003
rs138777	Total cholesterol	TOM1	22	35711098	G	A	-	33.4522	-0.0214	0.0037	4.74002e-08	-0.00261437	0.00430805	0.49
rs11591147	LDL cholesterol	PCSK9	1	55505647	T	G	-	762.373	-0.497	0.018	8.57038e-143	-0.308812	0.0156332	7.29962e-90
rs7551981	LDL cholesterol	RP11-101C11.1	1	55719166	T	G	-	154.283	0.0472	0.0038	1.36207e-33	0.0244784	0.00423006	1.5e-09
rs7534572	LDL cholesterol	DOCK7	1	62999675	G	C	-	49.2417	0.0407	0.0058	1.28795e-11	0.0555167	0.0042882	7.29962e-41
rs413380	LDL cholesterol	CELSR2	1	109795026	C	T	-	77.1888	0.0861	0.0098	7.62255e-17	0.07427	0.0112619	3.69999e-11
rs10903129	LDL cholesterol	MACO1	1	25768937	G	A	-	78.5858	0.0328	0.0037	3.0297e-17	0.0230894	0.00412367	8.40001e-09
rs4970712	LDL cholesterol	EVI5	1	92993547	C	A	-	59.36	0.0339	0.0044	2.4581e-13	0.0104154	0.00506058	0.032
rs267733	LDL cholesterol	ANXA9	1	150958836	G	A	-	39.0036	-0.0331	0.0053	5.28506e-09	-0.00783166	0.00556451	0.17
rs2642438	LDL cholesterol	MARC1	1	220970028	G	A	-	70.2404	0.0352	0.0042	7.31813e-16	0.0220851	0.00449378	2.59998e-07
rs12748152	LDL cholesterol	RN7SL165P	1	27138393	T	C	-	57.1628	0.0499	0.0066	3.20922e-12	0.0168976	0.00755517	0.0420001
rs2902875	LDL cholesterol	RP11-101C11.1	1	55695535	T	C	-	36	0.0756	0.0126	2.18701e-09	0.0715614	0.0106064	7.50067e-12
rs4970834	LDL cholesterol	CELSR2	1	109814880	T	C	-	1022.64	-0.1503	0.0047	1e-200	-0.0840352	0.00529133	8.30042e-58
rs2587534	LDL cholesterol	RP4-781K5.7	1	234849339	A	G	-	111.673	0.0391	0.0037	8.05564e-25	0.0286842	0.00411607	3.69999e-13
rs11563251	LDL cholesterol	UGT1A1	2	234679384	T	C	-	30.9638	0.0345	0.0062	4.49904e-08	0.0271012	0.00653749	1.5e-05
rs2710642	LDL cholesterol	EHBP1	2	63149557	A	G	-	39.5575	0.0239	0.0038	6.08906e-09	0.0170017	0.00435718	3.79997e-05
rs72902576	LDL cholesterol	APOB	2	21275480	G	T	-	49.2108	-0.0933	0.0133	9.57635e-12	-0.0718121	0.0101281	1.39991e-13
rs6709904	LDL cholesterol	ABCG8	2	44080324	G	A	-	41.8685	-0.055	0.0085	4.57699e-10	-0.0247322	0.00650503	7.00003e-05
rs16831243	LDL cholesterol	MAP3K19	2	135762344	T	C	-	47.2344	0.0378	0.0055	9.06358e-12	0.00909385	0.00672165	0.12
rs2030746	LDL cholesterol	AC073257.1	2	121309488	T	C	-	31.7147	0.0214	0.0038	8.60498e-09	0.0121047	0.00416333	0.00669993
rs10490626	LDL cholesterol	INSIG2	2	118835841	A	G	-	54.2037	-0.0508	0.0069	1.69707e-12	-0.0269074	0.00737411	0.000359998
rs7640978	LDL cholesterol	CMTM6	3	32533010	T	C	-	32.2756	-0.0392	0.0069	9.83694e-09	-0.027254	0.00719311	0.00012
rs9875338	LDL cholesterol	GSTM5P1	3	12296469	A	G	-	53.2505	-0.027	0.0037	2.21004e-11	-0.0155271	0.00417647	9.90011e-05
rs17404153	LDL cholesterol	DNAJC13	3	132163200	T	G	-	38.716	-0.0336	0.0054	1.83202e-09	-0.0157963	0.00627919	0.0189998
rs6818397	LDL cholesterol	RGS12	4	3434885	G	T	-	31.36	-0.0224	0.004	1.67699e-08	-0.0153301	0.00423542	0.000329997
rs4530754	LDL cholesterol	CSNK1G3	5	122855416	A	G	-	58.3526	0.0275	0.0036	3.57602e-12	0.0220821	0.00412278	5.1e-08
rs12916	LDL cholesterol	HMGCR	5	74656539	C	T	-	372.084	0.0733	0.0038	7.79112e-78	0.0583503	0.00418829	1.39991e-44
rs6882076	LDL cholesterol	TIMD4	5	156390297	C	T	-	144	0.0456	0.0038	3.30979e-31	0.041125	0.00425015	1.99986e-22
rs16891156	LDL cholesterol	SLC22A2	6	160608804	C	A	-	31.8466	0.0965	0.0171	8.23304e-09	-0.0902637	0.014512	8.40001e-10
rs1564348	LDL cholesterol	SLC22A1	6	160578860	C	T	-	92.5444	0.0481	0.005	2.76185e-21	0.0369103	0.00546425	1.29987e-12
rs112201728	LDL cholesterol	SLC22A1	6	160551486	T	C	-	42.1251	0.0675	0.0104	8.51393e-10	0.0640458	0.00806558	1.59993e-16
rs13206249	LDL cholesterol	MRPL42P2	6	16175022	A	G	-	37.1707	-0.0378	0.0062	4.53398e-08	-0.0151531	0.00502089	0.002
rs3757354	LDL cholesterol	MYLIP	6	16127407	T	C	-	75.374	-0.0382	0.0044	2.08689e-17	-0.0169177	0.00510918	0.000589997
rs6909746	LDL cholesterol	FRK	6	116352750	T	C	-	50.5252	-0.0263	0.0037	7.85959e-11	-0.0165011	0.0041546	7.69999e-05
rs1408272	LDL cholesterol	SLC17A3	6	25842951	G	T	-	39.251	-0.052	0.0083	3.67502e-09	-0.0347753	0.00764654	1.09999e-05
rs10947332	LDL cholesterol	MTCO3P1	6	32677440	A	G	-	81	0.0504	0.0056	6.96947e-18	0.0514351	0.00634383	5.10035e-15
rs2390536	LDL cholesterol	SP4	7	21485397	A	G	-	34.4384	0.0223	0.0038	2.037e-08	0.0214108	0.00427127	1.2e-07
rs2073547	LDL cholesterol	NPC1L1	7	44582331	G	A	-	97.9696	0.0485	0.0049	1.92309e-21	0.0329242	0.00526251	1.29999e-10
rs4722551	LDL cholesterol	CTD-2227E11.1	7	25991826	C	T	-	63.6739	0.0391	0.0049	3.94912e-14	0.0174162	0.00561727	0.00340001
rs2737252	LDL cholesterol	TRPS1	8	116663898	A	G	-	58.6532	-0.0314	0.0041	7.03882e-14	-0.0273574	0.00456911	4.30002e-09
rs9987289	LDL cholesterol	RP11-115J16.1	8	9183358	G	A	-	117.033	0.0714	0.0066	8.52904e-24	0.0418985	0.00714109	2.1e-09
rs13277801	LDL cholesterol	UBXN2B	8	59353534	T	C	-	79.1163	-0.0338	0.0038	3.99393e-17	-0.0253912	0.00434846	5.30005e-10
rs2954029	LDL cholesterol	RP11-136O12.2	8	126490972	T	A	-	245.444	-0.0564	0.0036	2.09508e-50	-0.0537288	0.00412298	1.29987e-41
rs7832643	LDL cholesterol	PLEC	8	145022657	T	G	-	79.5852	0.0339	0.0038	2.67116e-17	0.0106706	0.00421102	0.0109999
rs3758348	LDL cholesterol	SURF4	9	136239399	C	G	-	90.7507	0.0543	0.0057	1.67302e-20	0.0452452	0.00590588	5.30029e-15
rs3780181	LDL cholesterol	VLDLR	9	2640759	G	A	-	36.1623	-0.0445	0.0074	1.76401e-09	-0.0288478	0.00819448	0.00051
rs1883025	LDL cholesterol	ABCA1	9	107664301	T	C	-	45.2562	-0.0296	0.0044	6.14045e-11	-0.0223125	0.0047102	5.99998e-06
rs2419604	LDL cholesterol	GPAM	10	113944271	G	A	-	57.0025	-0.0302	0.004	7.49031e-14	-0.019894	0.00458851	1.40001e-05
rs964184	LDL cholesterol	ZPR1	11	116648917	C	G	-	120.155	-0.0855	0.0078	2.00817e-26	-0.0714631	0.00604761	4.00037e-34
rs10893499	LDL cholesterol	ST3GAL4	11	126241979	A	G	-	96.6326	0.0521	0.0053	3.861e-21	0.0369189	0.0060362	3.09999e-09
rs10832962	LDL cholesterol	SPTY2D1, LOC105376578	11	18656271	T	C	-	64	0.032	0.004	6.61912e-14	0.0137055	0.00470353	0.00340001
rs174583	LDL cholesterol	FADS2	11	61609750	T	C	-	188.701	-0.0522	0.0038	7.00326e-41	-0.0433757	0.00428809	1.59993e-25
rs1169288	LDL cholesterol	HNF1A	12	121416650	C	A	-	87.8906	0.0375	0.004	6.44763e-21	0.0284889	0.00444499	2.1e-10
rs3184504	LDL cholesterol	SH2B3	12	111884608	C	T	-	49.7396	0.0268	0.0038	4.20339e-12	0.0247589	0.00411073	9.09997e-10
rs4942486	LDL cholesterol	BRCA2	13	32953388	C	T	-	43.1329	-0.0243	0.0037	2.261e-11	-0.0181634	0.00410262	1.29999e-05
rs8017377	LDL cholesterol	NYNRIN	14	24883887	A	G	-	63.5796	0.0303	0.0038	2.51594e-15	0.0206478	0.00410187	3.29997e-07
rs247616	LDL cholesterol	AC012181.1	16	56989590	T	C	-	177.995	-0.0547	0.0041	2.56626e-37	-0.0610998	0.00438588	1.69981e-43
rs2000999	LDL cholesterol	HPR, TXNL4B	16	72108093	A	G	-	199.669	0.065	0.0046	4.21891e-41	0.0402019	0.00523809	3.50026e-15
rs2886232	LDL cholesterol	ABCA10	17	67150176	C	T	-	49.6584	-0.0451	0.0064	3.87614e-11	-0.0359677	0.00625018	4e-08
rs1801689	LDL cholesterol	APOH	17	64210580	C	A	-	54.6961	0.1028	0.0139	9.80844e-12	0.0385106	0.011927	0.000980009
rs6504872	LDL cholesterol	EFCAB13	17	45438952	T	C	-	54.84	0.0274	0.0037	3.47937e-13	0.0279058	0.00410984	4.10015e-12
rs314253	LDL cholesterol	DLG4	17	7091650	C	T	-	40.5568	-0.0242	0.0038	3.43598e-10	-0.00772624	0.00430251	0.04
rs2228603	LDL cholesterol	NCAN	19	19329924	T	C	-	208.642	-0.104	0.0072	4.43302e-44	-0.105652	0.00781439	1.20005e-41
rs6511720	LDL cholesterol	LDLR, LDLR-AS1	19	11202306	T	G	-	1311.39	-0.2209	0.0061	1e-200	-0.151867	0.00630026	4.69894e-131
rs7254892	LDL cholesterol	NECTIN2	19	45389596	A	G	-	1663.13	-0.4853	0.0119	1e-200	-0.329368	0.011653	9.09913e-180
rs2965157	LDL cholesterol	CEACAM19, CEACAM16-AS1	19	45176340	C	T	-	283.562	-0.1886	0.0112	7.29122e-62	-0.171725	0.0120691	3.90032e-46
rs75687619	LDL cholesterol	TOMM40	19	45399344	T	G	-	116.131	0.1735	0.0161	8.05193e-24	0.146302	0.0129294	4.10015e-31
rs12721109	LDL cholesterol	APOC4, APOC4-APOC2	19	45447221	A	G	-	594.507	-0.4462	0.0183	2.99226e-122	-0.318509	0.0129436	1.59956e-136
rs676388	LDL cholesterol	MAMSTR	19	49211969	C	T	-	46.1703	0.0265	0.0039	1.31009e-11	0.0294635	0.00410828	4.19952e-12
rs6016373	LDL cholesterol	LINC01728	20	39154095	G	A	-	88.9708	-0.0349	0.0037	7.94694e-19	-0.0255261	0.00425309	1.40001e-09
rs6065311	LDL cholesterol	TOP1	20	39724338	C	T	-	134.174	0.0417	0.0036	1.65615e-30	0.0219701	0.00409483	2.59998e-08
rs364585	LDL cholesterol	BANF2	20	12962718	G	A	-	42.937	0.0249	0.0038	4.27799e-10	0.0148078	0.00421033	0.000710003
rs1800961	LDL cholesterol	HNF4A	20	43042364	T	C	-	41.7609	-0.0685	0.0106	6.03407e-10	-0.0259319	0.0119822	0.0280001
rs2328223	LDL cholesterol	RIN2	20	17845921	C	A	-	35.7604	0.0299	0.005	5.63197e-09	0.0119033	0.00526287	0.015
rs4253776	LDL cholesterol	PPARA	22	46629479	G	A	-	27.7854	0.0311	0.0059	3.35297e-08	0.0081006	0.00642505	0.3
rs5763662	LDL cholesterol	MTMR3	22	30378703	T	C	-	40.1809	0.0767	0.0121	1.191e-08	0.0326184	0.0138889	0.0269998
rs12740374	HDL cholesterol	CELSR2	1	109817590	T	G	-	69.9875	0.0343	0.0041	1.68694e-15	-0.0961909	0.00493624	1.80011e-85
rs1689797	HDL cholesterol	LINC01344	1	182150978	A	C	-	98.892	-0.0358	0.0036	2.85167e-21	0.0123499	0.00434587	0.00299999
rs12145743	HDL cholesterol	RRNAD1	1	156700651	G	T	-	31.7971	0.0203	0.0036	1.80302e-08	-0.00207653	0.00434281	0.74
rs4660293	HDL cholesterol	PABPC4	1	40028180	G	A	-	77.8806	-0.0353	0.004	2.86286e-18	-0.00158613	0.00484498	0.64
rs2642438	HDL cholesterol	MTARC1	1	220970028	G	A	-	60.3609	0.0303	0.0039	7.78037e-14	0.0220851	0.00449378	2.59998e-07
rs12133576	HDL cholesterol	DR1	1	93816400	G	A	-	48.2033	-0.0243	0.0035	6.15035e-11	-0.00502791	0.00424956	0.25
rs12748152	HDL cholesterol	RN7SL165P	1	27138393	T	C	-	66.6067	-0.0506	0.0062	9.73644e-16	0.0168976	0.00755517	0.0420001
rs4650994	HDL cholesterol	C1orf220	1	178515312	A	G	-	38.1488	-0.021	0.0034	6.69607e-09	-0.00529406	0.0040988	0.16
rs4846914	HDL cholesterol	GALNT2	1	230295691	A	G	-	198.478	0.0479	0.0034	3.51318e-41	-0.00646863	0.00419769	0.13
rs676210	HDL cholesterol	APOB	2	21231524	A	G	-	272.25	0.066	0.004	2.34477e-54	-0.0539191	0.00505883	2.39994e-27
rs1515110	HDL cholesterol	NEU2	2	227122216	T	G	-	85.1665	-0.0323	0.0035	8.03711e-18	-0.00544811	0.00425681	0.21
rs1047891	HDL cholesterol	CPS1	2	211540507	A	C	-	47.5746	-0.0269	0.0039	8.72991e-10	0.00394456	0.00441853	0.36
rs6805251	HDL cholesterol	GSK3B	3	119560606	C	T	-	32.6531	-0.02	0.0035	1.33199e-08	-0.0124452	0.00421747	0.0032
rs13076253	HDL cholesterol	CPNE4	3	131751775	C	A	-	34.7609	-0.0283	0.0048	4.96101e-09	-0.00323262	0.00589434	0.6
rs2013208	HDL cholesterol	RBM5	3	50129399	T	C	-	49.7809	0.0254	0.0036	8.91661e-12	0.00544387	0.00410918	0.13
rs13099479	HDL cholesterol	PBRM1	3	52677478	A	G	-	33.7149	0.036	0.0062	1.81899e-08	-0.026304	0.00735022	0.000759994
rs2606736	HDL cholesterol	ATG7	3	11400249	T	C	-	32.729	-0.0246	0.0043	4.79899e-08	-0.00140421	0.004268	0.74
rs687339	HDL cholesterol	KRT18P35	3	135932359	T	C	-	56.6077	-0.0316	0.0042	7.10722e-13	0.0221693	0.00489827	2.30001e-06
rs2602836	HDL cholesterol	LOC100507053	4	100014805	G	A	-	31.8893	-0.0192	0.0034	4.96398e-08	0.00121792	0.00416325	0.83
rs13107325	HDL cholesterol	SLC39A8	4	103188709	T	C	-	82.3905	-0.0708	0.0078	1.06488e-15	-0.0108265	0.00782306	0.13
rs3822072	HDL cholesterol	FAM13A	4	89741269	A	G	-	54.4991	-0.0251	0.0034	4.05789e-12	0.000602225	0.00412719	0.86
rs10019888	HDL cholesterol	snoU13	4	26062990	G	A	-	34.4518	-0.027	0.0046	4.90095e-08	0.00813732	0.00556899	0.16
rs6450176	HDL cholesterol	ARL15	5	53298025	A	G	-	42.4168	-0.0254	0.0039	6.87496e-10	0.00139347	0.00472846	0.96
rs1980493	HDL cholesterol	BTNL2, TSBP1-AS1	6	32363215	C	T	-	43.8906	-0.0318	0.0048	3.764e-10	-0.0100284	0.00545179	0.17
rs9457931	HDL cholesterol	LPAL2	6	160929904	G	A	-	57.1785	-0.0552	0.0073	7.29625e-13	-0.0450002	0.00872639	4.30002e-07
rs205262	HDL cholesterol	ILRUN	6	34563164	G	A	-	52.6555	-0.0283	0.0039	3.87793e-13	-0.00243586	0.00463048	0.41
rs998584	HDL cholesterol	POLR1C	6	43757896	A	C	-	46.8144	-0.026	0.0038	2.26882e-11	0.00404063	0.00410838	0.33
rs1936800	HDL cholesterol	RSPO3	6	127436064	T	C	-	34.6021	-0.02	0.0034	3.05499e-10	0.0131039	0.00411874	0.00129999
rs3861397	HDL cholesterol	AL356739.1	6	139828916	G	A	-	44.4444	-0.024	0.0036	8.4004e-11	0.015296	0.00435201	0.000879995
rs17173637	HDL cholesterol	AOC1, LOC105375567	7	150529449	C	T	-	40.5568	-0.0363	0.0057	1.89898e-08	0.0123103	0.00737916	0.15
rs4142995	HDL cholesterol	SNX13	7	17919258	T	G	-	50.5252	-0.0263	0.0037	9.36483e-12	-0.00282528	0.0041909	0.69
rs17145738	HDL cholesterol	TBL2	7	72982874	T	C	-	59.2609	0.0408	0.0053	4.95222e-13	-0.00804145	0.00623055	0.28
rs11765979	HDL cholesterol	LOC105375508	7	130445877	C	A	-	73.6736	0.0412	0.0048	3.111e-17	-0.0077962	0.0041085	0.1
rs702485	HDL cholesterol	DAGLB	7	6449272	G	A	-	51.0804	0.0243	0.0034	6.4506e-12	0.0122636	0.00411501	0.00259998
rs4917014	HDL cholesterol	AC020743.3	7	50305863	G	T	-	38.0278	0.0222	0.0036	1.02601e-08	0.00775799	0.00441174	0.0680002
rs10808546	HDL cholesterol	RP11-136O12.2	8	126495818	T	C	-	144.707	0.0409	0.0034	4.10582e-30	-0.0558852	0.00414343	3.69999e-44
rs13702	HDL cholesterol	LPL	8	19824492	C	T	-	775.183	0.1058	0.0038	1.27938e-160	-0.0181187	0.00453743	8.99995e-06
rs10087900	HDL cholesterol	GPIHBP1	8	144303418	A	G	-	41.1736	-0.0231	0.0036	2.174e-09	0.000921559	0.00413194	0.99
rs1866956	HDL cholesterol	LOC105379309	8	19748921	T	C	-	34.3966	0.0217	0.0037	7.96398e-10	-0.00452329	0.0044184	0.37
rs4240624	HDL cholesterol	LOC157273	8	9184231	A	G	-	198.907	0.0818	0.0058	1.32312e-45	0.0415097	0.00714948	2.99999e-09
rs2293889	HDL cholesterol	TRPS1	8	116599199	G	T	-	79.4645	0.0312	0.0035	4.27071e-17	-0.00373746	0.00415664	0.46
rs2066714	HDL cholesterol	ABCA1	9	107586753	C	T	-	40.708	0.0453	0.0071	7.25805e-10	0.0178109	0.00609834	0.00230001
rs1883025	HDL cholesterol	ABCA1	9	107664301	T	C	-	289.83	-0.0698	0.0041	1.49589e-65	-0.0223125	0.0047102	5.99998e-06
rs686030	HDL cholesterol	TTC39B	9	15304782	A	C	-	125.989	0.055	0.0049	4.2924e-27	-0.00655627	0.00590756	0.32
rs11789603	HDL cholesterol	ABCA1	9	107647019	T	C	-	100	0.06	0.006	3.69488e-21	0.0204914	0.00660381	0.0012
rs10761771	HDL cholesterol	JMJD1C	10	65230164	C	T	-	33.9135	0.0198	0.0034	4.12003e-09	0.0111329	0.00410581	0.00449997
rs12412743	HDL cholesterol	TECTB	10	114045333	T	C	-	41.8178	-0.0291	0.0045	1.30701e-09	-0.0031302	0.00550451	0.47
rs970548	HDL cholesterol	MARCHF8	10	46013277	C	A	-	43.7633	0.0258	0.0039	1.706e-10	0.0104223	0.00476084	0.0189998
rs2250802	HDL cholesterol	GPAM	10	113921354	A	G	-	80.0554	-0.034	0.0038	2.02209e-17	-0.0211253	0.00459122	4.20001e-06
rs102275	HDL cholesterol	TMEM258	11	61557803	C	T	-	124.801	-0.0391	0.0035	6.40472e-28	-0.045268	0.00429057	1.50003e-27
rs10501321	HDL cholesterol	MADD, MADD-AS1	11	47294626	C	T	-	180.007	0.0483	0.0036	3.54079e-38	0.00293591	0.004385	0.73
rs964184	HDL cholesterol	ZPR1	11	116648917	C	G	-	225	0.1065	0.0071	6.08555e-48	-0.0714631	0.00604761	4.00037e-34
rs499974	HDL cholesterol	RN7SL786P	11	75455021	A	C	-	35.7278	-0.0263	0.0044	1.12001e-08	-0.0170394	0.0056465	0.00269998
rs7112577	HDL cholesterol	PAFAH1B2	11	117044603	G	C	-	40.9997	0.0826	0.0129	2.34002e-10	-0.00669459	0.0112576	0.6
rs2454722	HDL cholesterol	RP11-324E6.6	12	123171218	G	A	-	63.6369	0.0351	0.0044	3.30826e-14	0.00601143	0.00533016	0.26
rs3741414	HDL cholesterol	INHBC	12	57844049	T	C	-	54.76	0.0296	0.004	6.09537e-14	-0.0159411	0.00478601	0.0012
rs2241210	HDL cholesterol	UBE3B	12	109950144	G	A	-	89.9788	0.0332	0.0035	2.48886e-20	0.00812074	0.00410355	0.012
rs838876	HDL cholesterol	SCARB1	12	125259888	G	A	-	159.796	-0.0493	0.0039	7.32487e-33	-0.00192842	0.00446491	0.54
rs7306660	HDL cholesterol	SCARB1	12	125327384	A	G	-	91.8403	-0.0345	0.0036	3.34118e-19	-0.000374763	0.00429329	0.9
rs11045163	HDL cholesterol	RP11-284H19.1	12	20463526	G	A	-	38.44	0.0217	0.0035	3.19602e-09	-0.0001443	0.00414959	0.68
rs4379922	HDL cholesterol	LOC105370050	12	125351116	C	T	-	47.0748	0.0247	0.0036	9.55873e-12	-0.000998784	0.00425177	0.94
rs4983559	HDL cholesterol	RP11-477I4.4	14	105277209	A	G	-	29.9452	-0.0197	0.0036	9.56511e-09	0.00132945	0.00421496	0.85
rs633695	HDL cholesterol	LIPC	15	58725839	G	A	-	268.596	0.0885	0.0054	7.81988e-58	0.0541986	0.00452764	5.90065e-32
rs424346	HDL cholesterol	ADAM10	15	59010962	T	C	-	36.1063	0.0679	0.0113	4.84005e-08	0.00899921	0.0121701	0.6
rs492571	HDL cholesterol	FRMD5	15	44211273	C	T	-	54.2678	-0.0663	0.009	1.26503e-12	0.00352635	0.0101608	0.53
rs10468017	HDL cholesterol	ALDH1A2	15	58678512	T	C	-	962.632	0.1179	0.0038	1.2106e-188	0.0765017	0.00450097	2.19989e-66
rs16965220	HDL cholesterol	NLRC5	16	57065121	A	C	-	35.0336	0.0219	0.0037	7.90897e-09	-0.00342352	0.00441925	0.41
rs16942887	HDL cholesterol	PSKH1	16	67928042	A	G	-	265.498	0.0831	0.0051	8.28133e-54	-0.0153474	0.00643479	0.0230001
rs9989419	HDL cholesterol	AC012181.1	16	56985139	G	A	-	1674.17	0.1473	0.0036	1e-200	-0.0351181	0.00419332	6.79986e-17
rs2925979	HDL cholesterol	CMIP	16	81534790	C	T	-	89.9934	0.0351	0.0037	1.32099e-19	0.000236439	0.00446992	0.97
rs2241770	HDL cholesterol	NUP93	16	56866196	C	T	-	301.053	-0.0989	0.0057	6.78422e-60	0.0161903	0.00697633	0.0379997
rs4969178	HDL cholesterol	PGS1	17	76388202	G	A	-	56.4645	0.0263	0.0035	1.53215e-12	0.00530511	0.00426207	0.28
rs931992	HDL cholesterol	TCAP	17	37821435	T	G	-	89.1975	0.034	0.0036	5.44753e-20	0.0042054	0.00435665	0.32
rs6567160	HDL cholesterol	RNU4-17P	18	57829135	C	T	-	39.2915	-0.0257	0.0041	2.91803e-09	4.85743e-05	0.00487714	0.82
rs4939883	HDL cholesterol	LOC105372112	18	47167214	C	T	-	315.26	0.0799	0.0045	1.79597e-66	0.0311524	0.00532673	8e-10
rs6509859	HDL cholesterol	LILRB5	19	54762408	T	C	-	50.8431	-0.0328	0.0046	8.95159e-11	-0.00248591	0.0047688	0.67
rs2075650	HDL cholesterol	TOMM40	19	45395619	G	A	-	117.999	-0.0554	0.0051	9.71628e-26	0.11715	0.00580766	4.79954e-93
rs2278236	HDL cholesterol	ANGPTL4	19	8431581	A	G	-	89.4376	0.0331	0.0035	3.18493e-18	0.00520686	0.00410549	0.19
rs2288911	HDL cholesterol	APOC2, APOC4-APOC2	19	45449284	G	T	-	70.3735	0.0302	0.0036	2.84184e-15	-0.0170743	0.00410325	1.40001e-05
rs731839	HDL cholesterol	PEPD	19	33899065	A	G	-	35.3543	0.022	0.0037	3.44096e-09	0.00293308	0.00434627	0.53
rs737337	HDL cholesterol	DOCK6	19	11347493	C	T	-	85.7901	-0.0565	0.0061	4.56352e-17	-0.0141319	0.00768783	0.0719996
rs6031587	HDL cholesterol	HNF4A	20	43038249	T	C	-	43.4887	-0.0488	0.0074	1.91902e-09	-0.0232209	0.008197	0.00449997
rs4465830	HDL cholesterol	ZNF335	20	44585420	G	A	-	184.096	-0.0597	0.0044	5.17488e-40	-0.00869546	0.00527529	0.0790005
rs181362	HDL cholesterol	UBE2L3	22	21932068	T	C	-	81.4291	-0.0379	0.0042	4.30328e-18	-0.00971002	0.00518912	0.0460002
rs12748152	Triglycerides	RN7SL165P	1	27138393	T	C	-	39.7541	0.0372	0.0059	1.09999e-09	0.0168976	0.00755517	0.0420001
rs1321257	Triglycerides	GALNT2	1	230305312	A	G	-	139.796	-0.0402	0.0034	5.98549e-31	-0.00516623	0.00420977	0.24
rs4587594	Triglycerides	DOCK7	1	63133930	A	G	-	393.172	-0.0694	0.0035	3.50268e-82	-0.0550459	0.00429236	2.90001e-40
rs676210	Triglycerides	APOB	2	21231524	A	G	-	353.247	-0.0733	0.0039	3.28398e-71	-0.0539191	0.00505883	2.39994e-27
rs1260326	Triglycerides	GCKR	2	27730940	C	T	-	1140.06	-0.1148	0.0034	1e-200	-0.0377014	0.00419313	7.10068e-20
rs13389219	Triglycerides	COBLL1	2	165528876	T	C	-	63.5303	-0.0271	0.0034	2.59777e-15	-0.0157003	0.00420246	0.000329997
rs10440120	Triglycerides	LINC00690	3	12486964	A	C	-	48.3657	-0.0306	0.0044	5.34318e-11	-0.0103154	0.00561831	0.0729995
rs645040	Triglycerides	RP11-463H24.1	3	135926622	T	G	-	53.6556	0.0293	0.004	1.83021e-12	0.0221178	0.00490396	2.1e-06
rs6831256	Triglycerides	DOK7	4	3473139	G	A	-	54.338	0.0258	0.0035	1.60214e-12	0.0101964	0.00416114	0.00759994
rs442177	Triglycerides	AFF1	4	88030261	T	G	-	87.6777	0.0309	0.0033	1.31613e-18	0.0131607	0.00418124	0.0017
rs6882076	Triglycerides	TIMD4	5	156390297	C	T	-	66.7722	0.0286	0.0035	1.51286e-15	0.041125	0.00425015	1.99986e-22
rs634869	Triglycerides	AL356739.1	6	139831757	C	T	-	67.9376	-0.0272	0.0033	1.77582e-14	-0.0139199	0.00417207	0.000959997
rs719726	Triglycerides	RP11-394G3.2	6	127414801	T	C	-	32.3273	0.0199	0.0035	2.48599e-08	0.0123265	0.00418724	0.00280001
rs2239520	Triglycerides	CDSN, PSORS1C1	6	31088922	A	G	-	40.6837	-0.0236	0.0037	4.144e-10	-0.00140446	0.00414883	0.97
rs998584	Triglycerides	POLR1C	6	43757896	A	C	-	62.7093	0.0293	0.0037	3.42373e-15	0.00404063	0.00410838	0.33
rs2247056	Triglycerides	LINC02571, LOC112267902	6	31265490	C	T	-	93.9408	0.0378	0.0039	3.861e-21	0.0168031	0.00448916	0.0004
rs2665357	Triglycerides	SLC22A3	6	160848167	C	A	-	41.2709	0.0212	0.0033	8.32703e-10	-0.00556674	0.00411299	0.11
rs11974409	Triglycerides	TBL2	7	72989390	G	A	-	458.164	-0.0899	0.0042	1.35988e-100	-0.0112475	0.00516356	0.0409996
rs4719841	Triglycerides	LOC105375199	7	25997536	G	A	-	46.5606	0.0232	0.0034	8.86339e-11	-0.00434762	0.00417288	0.15
rs287621	Triglycerides	LOC105375508	7	130435181	C	T	-	36	-0.0222	0.0037	7.67096e-09	-0.0103604	0.00456075	0.0460002
rs38855	Triglycerides	MET	7	116358044	G	A	-	32.1111	-0.0187	0.0033	2.10902e-08	-0.00155613	0.00414175	0.95
rs12676857	Triglycerides	NAT2	8	18266572	C	T	-	52.0907	0.0332	0.0046	7.29122e-12	0.0109435	0.00581973	0.1
rs12678919	Triglycerides	LPL	8	19844222	G	A	-	923.726	-0.1702	0.0056	1.8197e-199	-0.030652	0.00692718	4.79999e-06
rs2954022	Triglycerides	RP11-136O12.2	8	126482621	A	C	-	558.678	-0.078	0.0033	2.22844e-113	-0.0540928	0.00411326	2.80027e-42
rs6995541	Triglycerides	PINX1	8	10671260	G	A	-	51.2966	0.0265	0.0037	1.34307e-12	0.00093512	0.00454045	0.96
rs4738684	Triglycerides	CYP7A1	8	59393273	G	A	-	34.3061	-0.0205	0.0035	8.81901e-09	-0.0264315	0.00436114	1.5e-10
rs2068888	Triglycerides	CYP26A1	10	94839642	A	G	-	50.2431	-0.0241	0.0034	1.6819e-11	-0.0117166	0.00412266	0.0015
rs1832007	Triglycerides	AKR1C4	10	5254847	G	A	-	48.4061	-0.0327	0.0047	1.71791e-12	-0.0191463	0.00569472	0.000879995
rs2250802	Triglycerides	GPAM	10	113921354	A	G	-	38.6413	0.023	0.0037	1.21001e-10	-0.0211253	0.00459122	4.20001e-06
rs10761762	Triglycerides	JMJD1C	10	65184717	C	T	-	66.9421	-0.027	0.0033	1.06096e-17	0.0110958	0.00410482	0.00460002
rs174535	Triglycerides	MYRF	11	61551356	C	T	-	191.09	0.047	0.0034	1.73301e-41	-0.044194	0.00430042	2.60016e-26
rs10501321	Triglycerides	MADD, MADD-AS1	11	47294626	C	T	-	38.0865	-0.0216	0.0035	1.41198e-08	0.00293591	0.004385	0.73
rs12280753	Triglycerides	BUD13	11	116613660	T	C	-	910.342	0.1931	0.0064	1.21899e-179	0.0583152	0.00791458	2.19989e-13
rs948690	Triglycerides	LINC02702	11	116529468	C	T	-	34.6287	-0.0306	0.0052	6.56599e-09	-0.0109058	0.00433887	0.0140001
rs7350481	Triglycerides	BUD13	11	116586283	C	T	-	1166.33	-0.2254	0.0066	1e-200	-0.0580027	0.00864397	9.20026e-13
rs11057408	Triglycerides	ZNF664, ZNF664-RFLNA	12	124464836	T	G	-	54.338	-0.0258	0.0035	2.0488e-12	-0.0151886	0.00434013	0.000860003
rs588136	Triglycerides	LIPC, LIPC-AS1	15	58730498	T	C	-	145.761	-0.0495	0.0041	3.36512e-30	-0.0756054	0.0050311	3.69999e-50
rs2043085	Triglycerides	ALDH1A2	15	58680954	C	T	-	92.4991	-0.0327	0.0034	7.80908e-20	-0.0699939	0.00420998	9.8992e-64
rs16948098	Triglycerides	FRMD5	15	44219607	A	G	-	80.7979	0.08	0.0089	4.83838e-17	0.00190723	0.0102715	0.649999
rs3198697	Triglycerides	PDXDC1	16	15129940	T	C	-	33.9135	-0.0198	0.0034	2.20699e-08	0.00987005	0.00417572	0.0569994
rs749671	Triglycerides	ZNF646	16	31088347	A	G	-	38.513	-0.0211	0.0034	6.10604e-10	-0.00182252	0.00424263	0.62
rs1800775	Triglycerides	CETP	16	56995236	A	C	-	128.013	-0.0396	0.0035	1.33199e-26	-0.0492021	0.00410503	5.50047e-32
rs8077889	Triglycerides	MPP3	17	41878166	C	A	-	36	0.0252	0.0042	9.87893e-09	0.00668172	0.00499974	0.2
rs7248104	Triglycerides	INSR	19	7224431	A	G	-	42.6332	-0.0222	0.0034	5.04499e-10	-0.00168273	0.00416345	0.74
rs439401	Triglycerides	APOC1	19	45414451	C	T	-	300.749	0.0659	0.0038	1.42298e-66	0.0312157	0.00425603	1.10002e-13
rs3760627	Triglycerides	CLPTM1	19	45457180	C	T	-	30.9005	0.0189	0.0034	5.29298e-09	-0.0116936	0.00410542	0.0025
rs10401969	Triglycerides	SUGP1	19	19407718	C	T	-	346.533	-0.121	0.0065	9.70287e-70	-0.112514	0.00774309	6.29941e-48
rs731839	Triglycerides	PEPD	19	33899065	A	G	-	38.716	-0.0224	0.0036	2.651e-09	0.00293308	0.00434627	0.53
rs4810479	Triglycerides	PLTP	20	44545048	T	C	-	155.593	-0.0474	0.0038	2.06681e-34	0.00772063	0.0047393	0.0580003
rs6029143	Triglycerides	LINC01728	20	39118662	T	C	-	29.8639	-0.0388	0.0071	4.93299e-08	-0.0162976	0.00749255	0.0230001
rs3761445	Triglycerides	PLA2G6	22	38595411	A	G	-	46.5606	0.0232	0.0034	8.06121e-12	0.00621578	0.00419575	0.12
rs560887	Fasting blood glucose	G6PC2	2	169763148	C	T	0.674	436.073	0.071	0.0034	2.63027e-99	0.00637632	0.00448909	0.14
rs780093	Fasting blood glucose	GCKR	2	27742603	C	T	0.606	106.556	0.032	0.0031	4.22474e-25	-0.0370279	0.00421553	1.29987e-18
rs4148804	Fasting blood glucose	ABCB11	2	169779205	T	C	0.013	35.148	0.083	0.014	1.85302e-09	0.011654	0.017113	0.53
rs11708067	Fasting blood glucose	ADCY5	3	123065778	G	A	0.774	33.518	-0.022	0.0038	6.79e-09	-0.00653095	0.00479689	0.18
rs7644261	Fasting blood glucose	KLF7P1	3	170676134	G	C	0.742	38.1488	-0.021	0.0034	8.18408e-10	0.0102818	0.00455038	0.0269998
rs4869272	Fasting blood glucose	LOC101929710, MIR583HG	5	95539448	T	C	0.323	36.7309	0.02	0.0033	2.69699e-09	-0.00425781	0.00441508	0.3
rs10276674	Fasting blood glucose	DGKB	7	14922007	C	T	0.836	82.2607	0.039	0.0043	7.77141e-20	-0.00784562	0.00532695	0.19
rs2908282	Fasting blood glucose	YKT6	7	44248828	A	G	0.199	232.2	0.064	0.0042	3.50913e-53	-0.00485591	0.00536938	0.33
rs2191349	Fasting blood glucose	GTF3AP5	7	15064309	T	G	0.467	81.5817	0.028	0.0031	1.97515e-20	-0.00232484	0.00411993	0.66
rs882020	Fasting blood glucose	MYL7	7	44178743	T	C	0.121	41.5309	0.029	0.0045	1.359e-10	0.00747704	0.00609452	0.38
rs983309	Fasting blood glucose	RP11-115J16.1	8	9177732	G	T	0.903	39.0625	-0.03	0.0048	7.61395e-10	0.0248161	0.00639487	7.90005e-05
rs11558471	Fasting blood glucose	SLC30A8, LOC105375716	8	118185733	G	A	0.748	72.7509	-0.029	0.0034	7.0648e-18	-0.00366839	0.00442121	0.32
rs10974438	Fasting blood glucose	GLIS3	9	4291928	C	A	0.608	33.1497	0.019	0.0033	5.22697e-09	-0.0083856	0.00429732	0.0619998
rs17747324	Fasting blood glucose	TCF7L2	10	114752503	C	T	0.808	37.8698	0.024	0.0039	7.50291e-10	-0.0110015	0.00491082	0.0280001
rs11195502	Fasting blood glucose	BTBD7P2	10	113039667	T	C	0.075	42.0096	-0.035	0.0054	1.035e-10	-0.0062071	0.00713205	0.28
rs11605924	Fasting blood glucose	CRY2	11	45873091	C	A	0.542	50.3642	-0.022	0.0031	2.99226e-13	0.0069686	0.00410476	0.0810009
rs10830963	Fasting blood glucose	MTNR1B	11	92708710	G	C	0.7	455.88	0.079	0.0037	2.19989e-100	-0.000615869	0.00459556	0.86
rs11039138	Fasting blood glucose	DDB2	11	47249223	A	G	0.386	43.0664	-0.021	0.0032	1.74e-10	0.00208433	0.00425603	0.46
rs2524299	Fasting blood glucose	FADS2	11	61604782	T	A	0.892	43.4401	-0.029	0.0044	2.59e-11	-0.0436348	0.00631803	9.70063e-13
rs11603334	Fasting blood glucose	ARAP1	11	72432985	A	G	0.129	31.4694	-0.023	0.0041	2.91897e-08	0.00275476	0.00569044	0.630001
rs7173964	Fasting blood glucose	NPM1P47	15	62396942	A	G	0.38	41.6233	-0.02	0.0031	1.04201e-10	0.0125491	0.00414187	0.00239999
rs6113722	Fasting blood glucose	LINC00261	20	22557099	A	G	0.04	29.7521	-0.042	0.0077	3.89296e-08	0.00795337	0.0107487	0.51
rs780094	Fasting blood insulin	GCKR	2	27741237	C	T	0.606	35.2539	0.019	0.0032	3.40103e-09	-0.0373189	0.00421506	5.79963e-19
rs9987289	Fasting blood insulin	LOC157273	8	9183358	G	A	0.925	36	-0.03	0.005	1.649e-09	0.0418985	0.00714109	2.1e-09
rs2114912	Fasting blood insulin	LOC105369944	12	102929003	T	G	0.172	40.2142	0.026	0.0041	3.71501e-10	-0.004639	0.00549587	0.22
rs4486414	Insulin resistance	RP11-669M2.1	1	188443863	T	C	0.146	19.7531	-0.04	0.009	9.76203e-06	-0.0075196	0.00618475	0.18
rs12759838	Insulin resistance	AKNAD1, LOC105378891	1	109368122	T	A	0.808	23.1824	-0.026	0.0054	9.45802e-07	-0.00159864	0.00498683	0.91
rs780094	Insulin resistance	GCKR	2	27741237	C	T	0.606	23.7954	0.02	0.0041	7.62606e-07	-0.0373189	0.00421506	5.79963e-19
rs9822959	Insulin resistance	TMEM207	3	184198443	G	T	0.71	22.6757	-0.02	0.0042	1.714e-06	0.00226423	0.00434415	0.46
rs7708079	Insulin resistance	RP11-357F12.1	5	39648564	T	C	0.071	21.3018	-0.042	0.0091	4.33002e-06	-0.0299433	0.00998978	0.001
rs11167682	Insulin resistance	SAP30L-AS1	5	153822342	T	G	0.199	19.9638	0.021	0.0047	6.02102e-06	-0.00508059	0.0048786	0.26
rs1015497	Insulin resistance	RP5-978I12.1	7	25419069	C	A	0.75	20.8412	0.021	0.0046	3.22701e-06	0.0087454	0.00457661	0.1
rs6479526	Insulin resistance	PTPDC1	9	96830635	T	C	0.204	21.0069	0.022	0.0048	4.06397e-06	-0.000308483	0.00507532	0.94
rs7116432	Insulin resistance	CD44	11	35244058	G	A	0.676	19.5241	0.019	0.0043	7.45693e-06	0.00391936	0.00434852	0.62
rs35767	Insulin resistance	IGF1, LOC105369944	12	102875569	G	A	0.885	28.8409	0.029	0.0054	7.57199e-08	-0.00789902	0.00567746	0.0649995
rs588262	Insulin resistance	BCAS2P3	13	79723879	C	T	0.956	21.5561	0.065	0.014	1.60602e-06	-0.0310787	0.0121441	0.0189998
rs1475447	Insulin resistance	GUCY1B2	13	51631607	C	T	0.743	20.1583	0.022	0.0049	6.67406e-06	-0.00489276	0.00487804	0.22
rs8047573	Insulin resistance	LOC102723323	16	51531732	T	G	0.124	20.6612	-0.03	0.0066	6.27697e-06	-0.0122605	0.0068495	0.11
rs4492598	Insomnia	RP11-261C10.1	1	243163780	T	C	0.03712	19.9456	0.4341	0.0972	7.91006e-06	-0.0131362	0.0115476	0.27
rs114286904	Insomnia	IQSEC1	3	13291758	A	G	0.01455	20.6498	0.7248	0.1595	5.49604e-06	-0.0227225	0.00970845	0.0140001
rs398865	Insomnia	DKK2	4	107976365	A	G	0.5319	20.0326	-0.1571	0.0351	7.64504e-06	0.00417172	0.00438949	0.35
rs4869210	Insomnia	KIAA0825, LOC105379087	5	93585206	T	C	0.8855	19.7034	-0.2468	0.0556	9.12998e-06	0.00489368	0.00590585	0.66
rs114984379	Insomnia	AZGP1	7	99574606	A	G	0.01136	21.8083	0.8574	0.1836	2.99999e-06	-0.0147379	0.0177989	0.41
rs73153801	Insomnia	C7orf49	7	134861803	T	C	0.0502	20.6774	0.3706	0.0815	5.48201e-06	0.0044999	0.010358	0.46
rs6990018	Insomnia	SNORA7	8	51970609	T	C	0.0517	20.8719	0.3664	0.0802	4.98402e-06	-0.00914945	0.00812312	0.3
rs10099003	Insomnia	GSDMD	8	144645460	G	A	0.2037	19.5948	-0.193	0.0436	9.74294e-06	0.00798414	0.00473572	0.0980009
rs10087521	Insomnia	COL22A1	8	139609974	A	T	0.1512	19.7372	-0.2208	0.0497	8.86094e-06	0.00796845	0.00690629	0.22
rs10759336	Insomnia	EPB41L4B	9	112040438	A	G	0.9102	19.9356	-0.2737	0.0613	8.13598e-06	0.00848108	0.00630402	0.18
rs12230808	Insomnia	UBE2N	12	93843842	A	G	0.1485	21.4188	0.2277	0.0492	3.75301e-06	0.00404247	0.00622538	0.31
rs7985573	Insomnia	LINC00443	13	107308060	C	T	0.01818	21.6517	0.6305	0.1355	3.25799e-06	0.0246887	0.0135267	0.0449997
rs144766287	Insomnia	GJB6	13	20806360	T	G	0.003196	22.2924	1.7342	0.3673	2.334e-06	0.0122843	0.0165466	0.450001
rs12435068	Insomnia	RP11-7F17.1	14	77451053	C	T	0.05978	22.4621	-0.3583	0.0756	2.12799e-06	-0.0192429	0.00837938	0.021
rs78517727	Insomnia	LINC01581	15	94664192	A	C	0.02065	21.14	0.5922	0.1288	4.24004e-06	-0.0052775	0.0135886	0.780001
rs8095523	Insomnia	LDLRAD4	18	13452323	T	C	0.8798	20.55	-0.2457	0.0542	5.76899e-06	0.00974099	0.00691614	0.17
rs4655802	C-Reactive protein	LEPR, LEPROT	1	65888231	A	G	0.614793	36.1502	-0.025012	0.00416	1.88001e-09	-0.000599169	0.00418246	0.8
rs12117074	C-Reactive protein	RP11-740C1.2	1	159538506	A	G	0.02612	76.2076	0.104477	0.011968	2.71019e-18	0.0122535	0.0135039	0.29
rs733228	C-Reactive protein	KCNN3	1	154639618	C	T	0.211226	39.0336	0.027671	0.004429	4.27996e-10	0.00328213	0.00516234	0.57
rs1805096	C-Reactive protein	LEPR	1	66102257	A	G	0.38625	834.193	-0.104381	0.003614	2.1677e-183	0.0101709	0.00425132	0.02
rs2293476	C-Reactive protein	PABPC4, PABPC4-AS1	1	40036847	C	G	0.225941	51.3029	0.030262	0.004225	8.2699e-13	-0.0025367	0.0048955	0.5
rs1811472	C-Reactive protein	RP11-419N10.6	1	159642349	C	G	0.410035	972.204	-0.121135	0.003885	1e-200	-0.00137367	0.00422996	0.57
rs10925027	C-Reactive protein	NLRP3, OR2B11	1	247612562	C	T	0.599644	88.9861	-0.036035	0.00382	4.25011e-21	0.0103945	0.0041885	0.0140001
rs4845625	C-Reactive protein	IL6R	1	154422067	C	T	0.571169	239.095	-0.055975	0.00362	6.87068e-54	0.0050741	0.00413614	0.1
rs1260326	C-Reactive protein	GCKR	2	27730940	C	T	0.607156	415.486	-0.073462	0.003604	2.72019e-92	-0.0377014	0.00419313	7.10068e-20
rs13409371	C-Reactive protein	IL1F10	2	113838145	A	G	0.429854	157.19	0.048232	0.003847	5.06991e-36	-0.019201	0.00421893	4.20001e-06
rs1441169	C-Reactive protein	LINC01953, LOC105373864	2	214033530	G	A	0.532568	44.7768	-0.024926	0.003725	2.26986e-11	0.00522255	0.00411147	0.16
rs9284725	C-Reactive protein	IL1R1	2	102744854	A	C	0.761212	42.483	-0.02731	0.00419	7.34007e-11	0.00199059	0.00480629	0.82
rs12995480	C-Reactive protein	TMEM18	2	629881	C	T	0.830925	41.4598	0.031261	0.004855	1.24e-10	-0.00117658	0.00544007	0.93
rs4246598	C-Reactive protein	LOC101928347	2	88438050	A	C	0.46258	38.6907	0.022063	0.003547	5.10999e-10	0.00652088	0.00414107	0.13
rs1509394	C-Reactive protein	RP11-373D23.3	2	28647084	T	C	0.542959	38.3611	0.025685	0.004147	6.05006e-10	-0.00124858	0.00412284	0.9
rs2352975	C-Reactive protein	TRAIP	3	49891885	C	T	0.303573	38.2425	0.024897	0.004026	6.42999e-10	-0.00415031	0.00439862	0.38
rs17658229	C-Reactive protein	DUSP1	5	172191052	C	T	0.045881	34.056	0.055568	0.009522	5.49997e-09	-0.0252288	0.00963471	0.012
rs12202641	C-Reactive protein	FRK	6	116314634	T	C	0.39442	39.7489	-0.022804	0.003617	2.99999e-10	-0.0158048	0.00415024	0.000140001
rs9271608	C-Reactive protein	HLA-DQA1	6	32591588	G	A	0.215335	71.9483	0.042021	0.004954	2.33024e-17	-0.0188112	0.00525272	0.000560003
rs1490384	C-Reactive protein	RP11-394G3.2	6	126851160	T	C	0.512283	49.0039	-0.024816	0.003545	2.64972e-12	-0.0112999	0.0040936	0.00219999
rs3134899	C-Reactive protein	MICB	6	31473286	T	C	0.767055	29.7936	0.023329	0.004274	4.93003e-08	0.00870884	0.00485953	0.061
rs10240168	C-Reactive protein	AC073072.7	7	22819334	G	C	0.221389	43.6214	-0.028684	0.004343	4.1096e-11	0.00441005	0.00503245	0.37
rs1880241	C-Reactive protein	AC073072.5	7	22759469	G	A	0.48295	55.7811	-0.027537	0.003687	8.41008e-14	0.00699087	0.00411818	0.0309999
rs2710804	C-Reactive protein	AC083864.3	7	36084529	C	T	0.367409	32.3714	0.021262	0.003737	1.29999e-08	-0.0067648	0.00423088	0.1
rs2064009	C-Reactive protein	LINC00536	8	117007850	T	C	0.581445	58.3551	0.027111	0.003549	2.27982e-14	-0.00061793	0.00415315	0.82
rs2891677	C-Reactive protein	NSMCE2	8	126344208	T	C	0.538958	31.9929	0.019859	0.003511	1.59001e-08	0.00264721	0.00411723	0.54
rs6601302	C-Reactive protein	LOC105379231	8	9239458	G	T	0.736931	46.4455	-0.030518	0.004478	9.79941e-12	-0.00625673	0.00475349	0.14
rs644234	C-Reactive protein	ABO	9	136142217	G	T	0.369203	37.1383	0.022597	0.003708	1.13e-09	0.0358401	0.00431854	5.30029e-17
rs1051338	C-Reactive protein	LIPA	10	91007360	G	T	0.308119	35.7869	0.023881	0.003992	2.27002e-09	-0.00761328	0.00446888	0.0690001
rs1582763	C-Reactive protein	MS4A4E	11	60021948	A	G	0.37181	35.699	-0.022107	0.0037	2.37001e-09	-0.000737611	0.00423204	0.780001
rs6485751	C-Reactive protein	MADD	11	47336442	C	G	0.218471	50.2183	-0.03089	0.004359	1.42988e-12	0.00813134	0.00502441	0.15
rs7298368	C-Reactive protein	P2RX4	12	121659684	T	C	0.16955	30.1653	-0.026374	0.004802	4.05005e-08	0.00153177	0.00551676	0.95
rs11108056	C-Reactive protein	RP11-490G8.1	12	95855385	G	C	0.42371	56.6431	-0.027907	0.003708	5.42001e-14	-0.00414123	0.0041737	0.27
rs2239222	C-Reactive protein	RGS6	14	73011885	G	A	0.363541	82.7396	0.035484	0.003901	9.86961e-20	0.000272291	0.00432432	0.760001
rs12587622	C-Reactive protein	LOC107984711	14	73365174	A	G	0.500861	33.21	-0.020798	0.003609	8.52001e-09	0.000398025	0.00410356	0.67
rs10521222	C-Reactive protein	SALL1	16	51158710	T	C	0.04533	94.9706	-0.104411	0.010714	2.06016e-22	0.00577443	0.00957961	0.73
rs178810	C-Reactive protein	NCOR1	17	16097430	T	C	0.562924	30.7923	0.02001	0.003606	2.94999e-08	0.00223189	0.00413008	0.92
rs10512597	C-Reactive protein	CD300LF, RAB37	17	72699833	C	T	0.817288	57.038	0.036931	0.00489	4.44017e-14	-0.00334099	0.0052282	0.450001
rs4092465	C-Reactive protein	RP11-714M23.2	18	55080437	G	A	0.650698	39.6606	0.027483	0.004364	3.11e-10	-0.00199994	0.00432271	0.93
rs12960928	C-Reactive protein	RP11-795H16.2	18	57897803	C	T	0.267003	36.1263	0.024	0.003993	1.90999e-09	-0.000315003	0.00468349	0.86
rs2852151	C-Reactive protein	PTPN2	18	12841176	A	G	0.404527	45.7983	0.024735	0.003655	1.35988e-11	0.00423107	0.00419443	0.36
rs1800961	C-Reactive protein	HNF4A	20	43042364	T	C	0.033816	97.9339	-0.1115	0.011267	4.6302e-23	-0.0259319	0.0119822	0.0280001
rs2315008	C-Reactive protein	ZGPAT	20	62343956	G	T	0.687731	38.603	0.023467	0.003777	5.36006e-10	-0.00424936	0.00435505	0.19
rs6001193	C-Reactive protein	TOMM22	22	39074737	G	A	0.35065	56.3067	-0.027809	0.003706	6.5298e-14	0.00866345	0.00428593	0.0589997
rs2568958	Overweight	LOC105378797	1	72765116	A	G	0.65	45.4159	0.062	0.0092	1.10002e-11	-0.0118427	0.00417861	0.0032
rs12623218	Overweight	TMEM18	2	632146	A	T	0.881	84.0278	0.11	0.012	5.79963e-22	-0.0016933	0.00543462	0.85
rs10182181	Overweight	ADCY3	2	25150296	G	A	0.5	40.1111	0.057	0.009	2.1e-10	-0.00729134	0.0041066	0.0619998
rs9816226	Overweight	DGKG	3	185834499	T	A	0.851	34.0278	0.07	0.012	2e-09	-0.00481933	0.00529042	0.57
rs13130484	Overweight	NMU	4	45175691	T	C	0.424	57.0507	0.071	0.0094	3.90032e-14	0.00378892	0.004149	0.36
rs2206277	Overweight	TFAP2B	6	50798526	T	C	0.096	44.4444	0.08	0.012	5.60015e-12	-0.00904019	0.00534487	0.15
rs2596125	Overweight	AC016194.1	8	76642325	T	C	0.442	33.3827	-0.052	0.009	5.89997e-09	-8.34287e-05	0.00417112	0.98
rs2030323	Overweight	BDNF	11	27728539	C	A	0.783	51.5785	0.079	0.011	1.10002e-12	0.00269946	0.00504532	0.69
rs8028313	Overweight	MAP2K5	15	68043057	G	C	0.22	34.9174	-0.065	0.011	2e-09	0.000630314	0.00494536	0.709999
rs12444979	Overweight	LOC105371116	16	19933600	T	C	0.06	36.929	-0.079	0.013	1.79999e-09	0.00223878	0.00587581	0.69
rs10853932	Overweight	KCTD15	19	34324709	C	T	0.691	37.0992	0.067	0.011	1.29999e-09	-0.00287464	0.00427395	0.44
rs9809577	Depression	ANO10	3	43528082	A	C	0.8233	30.2885	-0.0787	0.0143	3.31703e-08	7.66478e-06	0.00602792	0.95
rs10928560	Sleep apnoea	RP11-1193F23.1	2	136991807	T	C	0.1949	30.8798	-0.0878	0.0158	2.80201e-08	0.0060074	0.00548804	0.27
rs4837016	Sleep apnoea	RP11-184B22.2	9	128141809	A	G	0.4662	31.8999	-0.0706	0.0125	1.527e-08	0.00431646	0.00415312	0.27
rs10507084	Sleep apnoea	RMST	12	97753152	T	C	0.1793	44.3082	0.1085	0.0163	2.79705e-11	-0.00253498	0.0087328	0.719999
rs9937053	Sleep apnoea	FTO	16	53799507	A	G	0.4298	66.5856	0.102	0.0125	4.31917e-16	-0.0117115	0.00415275	0.00659994
rs142006783	Sleep apnoea	RFWD3	16	74651733	C	T	0.03778	29.7308	0.1783	0.0327	4.81305e-08	-0.00906329	0.019962	0.6
rs657452	Body mass index	AGBL4	1	49589847	G	A	0.5833	53.6202	-0.0227	0.0031	5.48151e-13	-0.00155192	0.00421344	0.68
rs6656785	Body mass index	TNNI3K, FPGT-TNNI3K, LRRC53	1	75005776	G	A	0.3833	49	0.0217	0.0031	3.82913e-12	-0.00675851	0.00420455	0.0969996
rs543874	Body mass index	SEC16B	1	177889480	G	A	0.2667	152.744	0.0482	0.0039	2.61818e-35	-0.0117715	0.00508376	0.012
rs11165643	Body mass index	EEF1A1P11	1	96924097	T	C	0.575	49.4527	0.0218	0.0031	2.07014e-12	0.00518874	0.00417754	0.21
rs17024393	Body mass index	GNAT2	1	110154688	C	T	0.04167	55.9096	0.0658	0.0088	7.0291e-14	-0.0199317	0.0128117	0.14
rs2820292	Body mass index	NAV1, IPO9-AS1	1	201784287	C	A	0.5083	39.5682	0.0195	0.0031	1.834e-10	-0.00426494	0.0041275	0.38
rs3101336	Body mass index	LOC105378797	1	72751185	C	T	0.6491	116.083	0.0334	0.0031	2.66073e-26	-0.0118505	0.00417882	0.00329997
rs10182181	Body mass index	ADCY3	2	25150296	G	A	0.5	98.0739	0.0307	0.0031	8.77607e-24	-0.00729134	0.0041066	0.0619998
rs1016287	Body mass index	-	2	59305625	C	T	0.675	45.3642	-0.0229	0.0034	2.2532e-11	-0.00107864	0.00447639	0.98
rs2121279	Body mass index	AC016706.1	2	143043285	T	C	0.1167	31.0046	0.0245	0.0044	2.31302e-08	0.0146061	0.00623483	0.0140001
rs13021737	Body mass index	TMEM18	2	632348	G	A	0.875	225.751	0.0601	0.004	1.11301e-50	-0.00169067	0.00543475	0.85
rs12986742	Body mass index	LINC01122	2	58975143	C	T	0.5	32.8298	0.0212	0.0037	1.006e-08	-0.00886043	0.00412164	0.0359998
rs1528435	Body mass index	AC009478.1	2	181550962	T	C	0.5833	32.9698	0.0178	0.0031	1.196e-08	0.00168065	0.00423305	0.5
rs7599312	Body mass index	LOC107985979	2	213413231	A	G	0.2917	41.8685	-0.022	0.0034	1.17301e-10	-0.00115377	0.00468065	0.85
rs6804842	Body mass index	RARB	3	25106437	G	A	0.575	35.6139	0.0185	0.0031	2.476e-09	-0.00148095	0.00415551	0.73
rs2365389	Body mass index	FHIT	3	61236462	T	C	0.3417	41.6233	-0.02	0.0031	1.629e-10	0.00306724	0.0041846	0.44
rs1516725	Body mass index	ETV5	3	185824004	C	T	0.9083	96.1252	0.0451	0.0046	1.88582e-22	-0.000716033	0.00596437	0.99
rs3849570	Body mass index	GBE1	3	81792112	A	C	0.3667	30.5744	0.0188	0.0034	2.601e-08	-0.00376588	0.00430822	0.4
rs13078960	Body mass index	CADM2	3	85807590	G	T	0.1833	57.9941	0.0297	0.0039	1.737e-14	-0.00306691	0.00513495	0.630001
rs16851483	Body mass index	RASA2	3	141275436	T	G	0.0917	39.3471	0.0483	0.0077	3.54797e-10	0.00776041	0.00824679	0.52
rs13107325	Body mass index	SLC39A8	4	103188709	T	C	0.1167	49.2061	0.0477	0.0068	1.82516e-12	-0.0108265	0.00782306	0.13
rs11727676	Body mass index	HHIP	4	145659064	C	T	0.075	31.29	-0.0358	0.0064	2.55e-08	2.15961e-05	0.00694938	0.83
rs10938397	Body mass index	NMU	4	45182527	G	A	0.4333	168.162	0.0402	0.0031	3.20479e-38	0.00273703	0.00414585	0.53
rs17001654	Body mass index	SCARB2	4	77129568	G	C	0.1583	33.3343	0.0306	0.0053	7.75997e-09	-0.00036597	0.00581495	0.87
rs2112347	Body mass index	POC5, LOC441087	5	75015242	G	T	0.375	70.8855	-0.0261	0.0031	6.19156e-17	0.0309495	0.00427418	1.69981e-13
rs205262	Body mass index	ILRUN	6	34563164	G	A	0.2667	39.8702	0.0221	0.0035	1.75299e-10	-0.00243586	0.00463048	0.41
rs2207139	Body mass index	RP11-228O6.2	6	50845490	G	A	0.1	124.881	0.0447	0.004	4.12572e-29	-0.00674552	0.00545955	0.31
rs9400239	Body mass index	FOXO3	6	108977663	C	T	0.7	32.4555	0.0188	0.0033	1.61298e-08	0.00513365	0.00449206	0.34
rs13191362	Body mass index	PRKN	6	163033350	G	A	0.2	33.3025	-0.0277	0.0048	7.33905e-09	-0.00133973	0.00623972	0.73
rs2245368	Body mass index	DTX2P1-UPK3BP1-PMS2P11	7	76608143	T	C	0.7583	30.9292	-0.0317	0.0057	3.18698e-08	-0.00128211	0.00548181	0.67
rs1167827	Body mass index	HIP1	7	75163169	G	A	0.5417	37.4692	0.0202	0.0033	6.33301e-10	-0.00990505	0.0041364	0.0129999
rs17405819	Body mass index	snoU13	8	76806584	C	T	0.3667	46.0753	-0.0224	0.0033	2.07014e-11	0.00428318	0.00448629	0.26
rs2033732	Body mass index	RP11-120I21.3	8	85079709	C	T	0.7583	30.0931	0.0192	0.0035	4.889e-08	0.00322369	0.00471735	0.56
rs6477694	Body mass index	FRRS1L	9	111932342	T	C	0.6417	31.5047	-0.0174	0.0031	2.67301e-08	0.00336256	0.00431469	0.57
rs1928295	Body mass index	RP11-500B12.1	9	120378483	C	T	0.425	36.7784	-0.0188	0.0031	7.91006e-10	0.00256568	0.00413123	0.31
rs4740619	Body mass index	CCDC171	9	15634326	C	T	0.4667	33.3413	-0.0179	0.0031	4.56405e-09	-0.00155026	0.00413146	0.719999
rs10968576	Body mass index	LINGO2	9	28414339	G	A	0.2917	56.9339	0.0249	0.0033	6.60693e-14	-0.0074384	0.00438282	0.15
rs10733682	Body mass index	LMX1B	9	129460914	G	A	0.575	31.5047	-0.0174	0.0031	1.83e-08	0.00498129	0.00416373	0.22
rs17094222	Body mass index	HIF1AN	10	102395440	C	T	0.2083	42.937	0.0249	0.0038	5.94155e-11	-0.00617181	0.00502762	0.23
rs7899106	Body mass index	GRID1	10	87410904	G	A	0.05	30.9512	0.0395	0.0071	2.95999e-08	-0.00149206	0.00943315	0.92
rs7903146	Body mass index	TCF7L2	10	114758349	T	C	0.25	47.3668	-0.0234	0.0034	1.11199e-11	-0.0150571	0.00450684	0.0015
rs11030104	Body mass index	BDNF, BDNF-AS	11	27684517	G	A	0.2	118.695	-0.0414	0.0038	5.55648e-28	-0.00382172	0.00509779	0.56
rs4256980	Body mass index	TRIM66	11	8673939	G	C	0.725	45.4537	0.0209	0.0031	2.90001e-11	-0.00295587	0.00432375	0.48
rs12286929	Body mass index	CADM1	11	115022404	G	A	0.4333	49	0.0217	0.0031	1.31009e-12	0.00567616	0.00412786	0.2
rs3817334	Body mass index	MTCH2	11	47650993	T	C	0.45	71.4298	0.0262	0.0031	5.14517e-17	-0.0118329	0.0041679	0.00239999
rs2176598	Body mass index	HSD17B12	11	43864278	C	T	0.8	30.25	-0.0198	0.0036	2.97098e-08	0.0085028	0.00475484	0.13
rs7138803	Body mass index	RP11-70F11.7	12	50247468	A	G	0.4417	103.252	0.0315	0.0031	8.15267e-24	-0.00318773	0.00425475	0.26
rs11057405	Body mass index	CLIP1	12	122781897	A	G	0.0917	31.1567	-0.0307	0.0055	2.01902e-08	-0.000534785	0.00672919	0.89
rs9579083	Body mass index	MTIF3	13	28017270	C	G	0.2333	39.3957	0.0295	0.0047	3.46099e-10	0.00418746	0.00534404	0.39
rs12429545	Body mass index	RP11-384G23.1	13	54102206	A	G	0.1	50.5007	0.0334	0.0047	1.09396e-12	0.0017977	0.00614887	0.91
rs10132280	Body mass index	RP11-388G3.1	14	25928179	A	C	0.3333	45.7612	-0.023	0.0034	1.14104e-11	0.00148643	0.00448216	0.719999
rs7141420	Body mass index	NRXN3	14	79899454	T	C	0.6167	57.4662	0.0235	0.0031	1.22999e-14	0.00117964	0.00413372	0.79
rs16951275	Body mass index	MAP2K5	15	68077168	C	T	0.225	70.6508	-0.0311	0.0037	1.91117e-17	0.000511106	0.00490307	0.73
rs3736485	Body mass index	DMXL2	15	51748610	G	A	0.575	32.2331	-0.0176	0.0031	7.41208e-09	-0.0106656	0.0041414	0.0061
rs758747	Body mass index	NLRC3, LOC105371060	16	3627358	T	C	0.2667	36.9795	0.0225	0.0037	7.47309e-10	0.00228858	0.00462958	0.52
rs879620	Body mass index	ADCY9	16	4015729	T	C	0.5917	37.21	0.0244	0.004	1.06101e-09	0.00313283	0.0042267	0.649999
rs2303223	Body mass index	ZNF668	16	31075175	A	G	0.375	35.23	-0.0184	0.0031	3.67401e-09	-0.00140848	0.00423542	0.69
rs1558902	Body mass index	FTO	16	53803574	A	T	0.45	696.279	0.0818	0.0031	7.51623e-153	-0.0126386	0.00417962	0.00490004
rs9926784	Body mass index	AC134300.1	16	19941968	C	T	0.2083	39.8101	-0.0265	0.0042	1.84901e-10	-0.00247814	0.00529112	0.6
rs3888190	Body mass index	ATP2A1	16	28889486	A	C	0.3583	99.3559	0.0309	0.0031	3.13979e-23	-0.00446935	0.00418794	0.18
rs12940622	Body mass index	RPTOR	17	78615571	A	G	0.4583	34.4683	-0.0182	0.0031	2.49402e-09	-0.00298636	0.00412627	0.29
rs1000940	Body mass index	RABEP1	17	5283252	G	A	0.225	31.8893	0.0192	0.0034	1.28399e-08	-0.01033	0.00447456	0.0219999
rs6567160	Body mass index	RNU4-17P	18	57829135	C	T	0.2833	238.531	0.0556	0.0036	3.93007e-53	4.85743e-05	0.00487714	0.82
rs17066856	Body mass index	MC4R	18	58049656	C	T	0.1333	51.5785	-0.0395	0.0055	6.22444e-13	0.0111937	0.00711221	0.14
rs1808579	Body mass index	NPC1, RMC1	18	21104888	T	C	0.475	29.0208	-0.0167	0.0031	4.16898e-08	-0.00364955	0.00411793	0.43
rs2287019	Body mass index	QPCTL	19	46202172	T	C	0.15	73.4694	-0.036	0.0042	4.58458e-18	-0.0126139	0.0053375	0.012
rs29941	Body mass index	KCTD15	19	34309532	G	A	0.6667	30.4169	0.0182	0.0033	2.40702e-08	-0.00452501	0.00438658	0.24
rs17724992	Body mass index	PGPEP1	19	18454825	G	A	0.3083	30.7233	-0.0194	0.0035	3.41499e-08	-0.00625215	0.00462799	0.11
rs2806464	smoking initiation	LOC105373171	1	232202423	C	T	0.6446	22.3802	0.0123	0.0026	1.601e-06	-0.0068993	0.00442401	0.061
rs2646165	smoking initiation	CHRNA1	2	175621482	T	C	0.8786	20.1216	-0.0157	0.0035	6.21799e-06	-0.00784542	0.00627237	0.28
rs2552006	smoking initiation	AC009414.1	2	36482423	A	T	0.1904	20.4055	-0.0131	0.0029	4.97794e-06	0.00878342	0.0052597	0.0899995
rs11097280	smoking initiation	CCSER1	4	91860898	G	A	0.7874	20.7182	0.0132	0.0029	7.07995e-06	0.00551638	0.00510469	0.23
rs9889124	smoking initiation	GSE1	16	85371581	C	T	0.8785	22.4377	0.018	0.0038	1.76299e-06	-0.00349306	0.006303	0.709999
rs715040	smoking initiation	RSPRY1	16	57248479	T	G	0.0231	19.9662	0.0353	0.0079	6.95793e-06	-0.0142538	0.012591	0.11
rs3875143	smoking initiation	KLKP1	19	51401807	C	A	0.3676	21.7778	-0.014	0.003	2.88197e-06	-0.000270838	0.00426857	0.99
rs11671149	smoking initiation	MIR512-2	19	54170468	C	T	0.0167	26.8271	-0.1414	0.0273	2.29901e-07	0.0197217	0.0138517	0.21
rs780094	Alcohol	GCKR	2	27741237	T	C	0.4031	35.5399	-0.0155	0.0026	3.649e-09	-0.0373189	0.00421506	5.79963e-19
rs543874	Body fat	SEC16B	1	177889480	G	A	0.1915	29.4961	0.0315	0.0058	4.53398e-08	-0.0117715	0.00508376	0.012
rs6738627	Body fat	COBLL1, SNORA70F	2	165544450	A	G	0.37	34.1775	0.0304	0.0052	5.67898e-09	-0.0118316	0.00428621	0.0109999
rs6755502	Body fat	TMEM18	2	635721	C	T	0.8315	41.2964	0.0392	0.0061	1.41198e-10	-0.00170213	0.00543492	0.85
rs693839	Body fat	RNU6-61P	13	80958288	T	C	0.6803	33.3565	-0.0283	0.0049	6.56206e-09	-0.0032981	0.0044906	0.27
rs4788099	Body fat	TUFM, MIR4721	16	28855727	G	A	0.3826	32.7574	0.0269	0.0047	1.21099e-08	-0.00447623	0.00418781	0.18
rs1558902	Body fat	FTO	16	53803574	A	T	0.4041	117.746	0.051	0.0047	3.79402e-27	-0.0126386	0.00417962	0.00490004
rs6567160	Body fat	RNU4-17P	18	57829135	C	T	0.25	41.3959	0.0341	0.0053	1.333e-10	4.85743e-05	0.00487714	0.82
rs6857	Body fat	NECTIN2	19	45392254	T	C	0.1609	33.4446	-0.048	0.0083	6.84195e-09	0.128303	0.00546104	3.39625e-126
rs7531118	Waist circumference	LOC105378797	1	72837239	C	T	0.6083	59.5102	0.027	0.0035	1.50003e-14	-0.0103879	0.00414292	0.00940005
rs7550711	Waist circumference	GPR61	1	110082886	T	C	0.0339	35.0271	0.058	0.0098	3.40001e-09	-0.0184298	0.0128137	0.17
rs3127553	Waist circumference	AGBL4	1	49438005	A	G	0.6333	43.1837	-0.023	0.0035	1.6e-10	-0.00211377	0.00425036	0.59
rs2820292	Waist circumference	NAV1, IPO9-AS1	1	201784287	C	A	0.5083	31.2284	0.019	0.0034	2.39999e-08	-0.00426494	0.0041275	0.38
rs17381664	Waist circumference	ZZZ3	1	78048331	C	T	0.425	39.5102	0.022	0.0035	4.20001e-10	0.00200548	0.00417071	0.649999
rs11165623	Waist circumference	UBE2WP1	1	96893000	A	G	0.4833	34.6021	0.02	0.0034	5.19996e-09	0.00504871	0.00410384	0.2
rs6755502	Waist circumference	MEM18	2	635721	C	T	0.875	128.444	0.051	0.0045	1.99986e-30	-0.00170213	0.00543492	0.85
rs929641	Waist circumference	LINC01122	2	58792377	G	A	0.3833	38.1488	-0.021	0.0034	1.2e-09	0.00245577	0.00415127	0.47
rs6440003	Waist circumference	ZBTB38	3	141094209	A	G	0.4833	38.1488	0.021	0.0034	2.90001e-10	-0.00196119	0.00413571	0.6
rs3849570	Waist circumference	GBE1	3	81792112	A	C	0.3667	30.5402	0.021	0.0038	2.19999e-08	-0.00376588	0.00430822	0.4
rs2325036	Waist circumference	CADM2	3	85819412	C	A	0.4083	43.1837	-0.023	0.0035	2.09991e-11	0.00368856	0.00424313	0.33
rs1516725	Waist circumference	ETV5	3	185824004	C	T	0.9083	36.9473	0.031	0.0051	1.7e-09	-0.000716033	0.00596437	0.99
rs2112347	Waist circumference	POC5, LOC441087	5	75015242	G	T	0.375	51.0204	-0.025	0.0035	3.19963e-13	0.0309495	0.00427418	1.69981e-13
rs9400239	Waist circumference	FOXO3	6	108977663	C	T	0.7	44.4444	0.024	0.0036	1.9002e-11	0.00513365	0.00449206	0.34
rs2489623	Waist circumference	RSPO3	6	127455821	C	A	0.5583	31.2284	0.019	0.0034	3.40001e-08	0.012507	0.00412613	0.00329997
rs16894959	Waist circumference	UHRF1BP1	6	34825662	C	T	0.1	29.3403	0.026	0.0048	3.40001e-08	-0.0191497	0.0059084	0.000280001
rs943005	Waist circumference	RP4-753D5.3	6	50865820	T	C	0.1	78.564	0.039	0.0044	7.19946e-19	-0.00650684	0.00545659	0.33
rs806794	Waist circumference	H2AC7, H2BC7, H3C4	6	26200677	G	A	0.275	35.3543	-0.022	0.0037	2.1e-09	0.018828	0.00459444	1.40001e-05
rs10968576	Waist circumference	LINGO2	9	28414339	G	A	0.2917	48.2253	0.025	0.0036	1.20005e-11	-0.0074384	0.00438282	0.15
rs7903146	Waist circumference	TCF7L2	10	114758349	T	C	0.25	35.3543	-0.022	0.0037	3.89996e-09	-0.0150571	0.00450684	0.0015
rs6163	Waist circumference	CYP17A1	10	104596924	A	C	0.3917	29.4694	0.019	0.0035	3.69999e-08	0.00221005	0.0042497	0.64
rs10767658	Waist circumference	BDNF-AS	11	27672252	G	C	0.6417	70.1972	-0.031	0.0037	3.29989e-17	0.0028363	0.00442657	0.46
rs10840100	Waist circumference	TRIM66	11	8669437	G	A	0.725	32.6531	0.02	0.0035	5.39995e-09	-0.00301409	0.00432177	0.47
rs2293576	Waist circumference	SLC39A13	11	47434986	A	G	0.3667	37.3457	-0.022	0.0036	9.40005e-10	0.00585488	0.00435288	0.0850002
rs7138803	Waist circumference	RP11-70F11.7	12	50247468	A	G	0.4417	64	0.028	0.0035	1.59993e-15	-0.00318773	0.00425475	0.26
rs12429545	Waist circumference	RP11-384G23.1	13	54102206	A	G	0.1	35.5399	0.031	0.0052	2.5e-09	0.0017977	0.00614887	0.91
rs10132280	Waist circumference	RP11-388G3.1	14	25928179	A	C	0.3333	35.3543	-0.022	0.0037	2.19999e-09	0.00148643	0.00448216	0.719999
rs1558902	Waist circumference	FTO	16	53803574	A	T	0.45	447.02	0.074	0.0035	3.69828e-101	-0.0126386	0.00417962	0.00490004
rs2531992	Waist circumference	ADCY9	16	4021734	G	A	0.8333	34.0278	0.028	0.0048	2.99999e-09	0.0024756	0.00567954	0.760001
rs7498665	Waist circumference	SH2B1	16	28883241	G	A	0.3583	94.3673	0.034	0.0035	1.39991e-22	-0.00454267	0.00419399	0.18
rs749671	Waist circumference	ZNF646	16	31088347	A	G	0.375	29.4694	-0.019	0.0035	3.2e-08	-0.00182252	0.00424263	0.62
rs6567160	Waist circumference	RNU4-17P	18	57829135	C	T	0.2833	144	0.048	0.004	2.60016e-33	4.85743e-05	0.00487714	0.82
rs17066856	Waist circumference	MC4R	18	58049656	C	T	0.1333	38.0278	-0.037	0.006	8.99995e-10	0.0111937	0.00711221	0.14
rs7239883	Waist circumference	LINC00907	18	40147671	A	G	0.6833	36	-0.021	0.0035	2.30001e-09	0.00403559	0.00424117	0.4
rs2287019	Waist circumference	QPCTL	19	46202172	T	C	0.15	57.8922	-0.035	0.0046	1.69981e-14	-0.0126139	0.0053375	0.012
rs16996700	Waist circumference	LOC105372666	20	50981945	C	T	0.3	38.6413	-0.023	0.0037	1.5e-09	0.00166733	0.0045438	0.98
rs11165623	Hip circumference	UBE2WP1	1	96893000	A	G	0.4833	39.5102	0.022	0.0035	2.99999e-10	0.00504871	0.00410384	0.2
rs543874	Hip circumference	SEC16B	1	177889480	G	A	0.2667	100	0.045	0.0045	1.80011e-23	-0.0117715	0.00508376	0.012
rs12086130	Hip circumference	FAF1	1	51173603	T	C	0.1	36.382	0.038	0.0063	2.59998e-09	0.00400726	0.0072037	0.51
rs17024393	Hip circumference	GNAT2	1	110154688	C	T	0.04167	39.69	0.063	0.01	2.80001e-10	-0.0199317	0.0128117	0.14
rs2820443	Hip circumference	RP11-95P13.2	1	219753509	C	T	0.3	76.0026	0.034	0.0039	4.90004e-18	-0.00274504	0.00448054	0.69
rs6678622	Hip circumference	ZZZ3	1	78092479	T	C	0.4167	35.3543	0.022	0.0037	1.09999e-09	0.0022429	0.00416211	0.61
rs7531118	Hip circumference	LOC105378797	1	72837239	C	T	0.6083	42.0745	0.024	0.0037	4.00037e-11	-0.0103879	0.00414292	0.00940005
rs6755502	Hip circumference	TMEM18	2	635721	C	T	0.875	132.005	0.054	0.0047	2.39994e-30	-0.00170213	0.00543492	0.85
rs10929925	Hip circumference	LINC01105	2	6155557	A	C	0.35	27.8549	-0.019	0.0036	4.49997e-08	0.00493005	0.00413962	0.29
rs1561277	Hip circumference	ZRANB3	2	136092061	A	C	0.225	34.2653	-0.024	0.0041	5.99998e-09	0.00568269	0.00467239	0.24
rs11676272	Hip circumference	ADCY3	2	25141538	G	A	0.4828	44.4444	0.026	0.0039	3.80014e-11	-0.00610719	0.00409786	0.12
rs887912	Hip circumference	LINC01122	2	59302877	C	T	0.6833	31.8212	-0.022	0.0039	1.6e-08	-0.000150773	0.00447895	0.8
rs355838	Hip circumference	COBLL1	2	165619163	G	T	0.6333	37.3457	0.022	0.0036	1.6e-09	-0.0126782	0.0042279	0.00379997
rs2301573	Hip circumference	PLXND1	3	129305919	C	T	0.075	31.8678	0.035	0.0062	2.1e-08	0.00991134	0.00711713	0.19
rs13098327	Hip circumference	CADM2	3	85820181	A	G	0.1833	37.655	0.027	0.0044	1.2e-09	-0.00283552	0.00513915	0.67
rs7632381	Hip circumference	ZBTB38	3	141106063	C	T	0.4833	105.796	0.036	0.0035	5.30029e-24	-0.00144209	0.00413526	0.709999
rs1516725	Hip circumference	ETV5	3	185824004	C	T	0.9083	32.9561	0.031	0.0054	1e-08	-0.000716033	0.00596437	0.99
rs951252	Hip circumference	RP13-539F13.2	4	145825151	G	A	0.525	64	-0.028	0.0035	4.49987e-15	-1.69741e-05	0.00412981	0.94
rs10938397	Hip circumference	NMU	4	45182527	G	A	0.4333	65.7414	0.03	0.0037	9.30037e-17	0.00273703	0.00414585	0.53
rs2112347	Hip circumference	POC5	5	75015242	G	T	0.375	48.2253	-0.025	0.0036	9.70063e-12	0.0309495	0.00427418	1.69981e-13
rs806794	Hip circumference	H2AC7, H2BC7, H3C4	6	26200677	G	A	0.275	64	-0.032	0.004	2.80027e-16	0.018828	0.00459444	1.40001e-05
rs6569648	Hip circumference	L3MBTL3	6	130349119	T	C	0.7583	47.6757	-0.029	0.0042	6.4998e-12	0.00876702	0.00478622	0.0680002
rs1294409	Hip circumference	LOC101928004	6	6738355	T	C	0.6167	29.2184	-0.02	0.0037	2.99999e-08	-0.00362999	0.00423418	0.649999
rs3800229	Hip circumference	FOXO3	6	108996963	T	G	0.6917	30.5402	0.021	0.0038	3.2e-08	0.00263353	0.00454927	0.719999
rs16894959	Hip circumference	UHRF1BP1	6	34825662	C	T	0.1	57.0179	0.037	0.0049	9.60064e-14	-0.0191497	0.0059084	0.000280001
rs2206277	Hip circumference	TFAP2B	6	50798526	T	C	0.0917	71.8809	0.039	0.0046	3.10027e-17	-0.00904019	0.00534487	0.15
rs1548457	Hip circumference	CALCR	7	93192710	C	T	0.375	30.8642	0.025	0.0045	1.7e-08	-0.00419604	0.00419867	0.23
rs798528	Hip circumference	GNA12, AMZ1	7	2772431	C	A	0.3	30.5402	-0.021	0.0038	1.7e-08	0.00475674	0.00446202	0.48
rs16905212	Hip circumference	ZFAT	8	135669222	C	T	0.325	30.5402	-0.021	0.0038	1.89998e-08	0.00340592	0.00445792	0.51
rs6163	Hip circumference	CYP17A1	10	104596924	A	C	0.3917	32.2133	0.021	0.0037	1.6e-08	0.00221005	0.0042497	0.64
rs6265	Hip circumference	BDNF, BDNF-AS	11	27679916	T	C	0.175	57.0864	-0.034	0.0045	1.50003e-14	-0.00208261	0.00524311	0.88
rs7138803	Hip circumference	RP11-70F11.7	12	50247468	A	G	0.4417	61.4317	0.029	0.0037	1.9002e-15	-0.00318773	0.00425475	0.26
rs1351394	Hip circumference	HMGA2	12	66351826	C	T	0.5167	43.1837	-0.023	0.0035	6.4003e-11	0.00133949	0.00411051	0.719999
rs11057405	Hip circumference	CLIP1	12	122781897	A	G	0.0917	40.3124	-0.04	0.0063	2.1e-10	-0.000534785	0.00672919	0.89
rs4883723	Hip circumference	RP11-384G23.1	13	54084032	A	G	0.125	39.3695	0.032	0.0051	5.19996e-10	0.00443933	0.00592235	0.53
rs10132280	Hip circumference	RP11-388G3.1	14	25928179	A	C	0.3333	33.518	-0.022	0.0038	4.79999e-09	0.00148643	0.00448216	0.719999
rs7183263	Hip circumference	ADAMTSL3	15	84573041	G	T	0.475	27.8549	0.019	0.0036	4.79999e-08	-0.00107303	0.0041097	0.61
rs9939973	Hip circumference	FTO	16	53800568	A	G	0.475	378.086	0.07	0.0036	2.29985e-86	-0.0115326	0.00415365	0.00809991
rs879620	Hip circumference	ADCY9	16	4015729	T	C	0.5917	38.0715	0.029	0.0047	8.9e-10	0.00313283	0.0042267	0.649999
rs3888190	Hip circumference	ATP2A1	16	28889486	A	C	0.3583	94.5216	0.035	0.0036	9.3994e-22	-0.00446935	0.00418794	0.18
rs4889606	Hip circumference	STX1B	16	31011183	G	A	0.3583	34.0278	-0.021	0.0036	8.79995e-09	-0.00256114	0.00424618	0.49
rs13695	Hip circumference	TOP2A	17	38545193	T	C	0.275	29.7521	0.024	0.0044	4.30002e-08	-0.00678557	0.0046519	0.11
rs3087591	Hip circumference	EVI2B, NF1	17	29630970	G	A	0.375	30.5402	0.021	0.0038	2.5e-08	-0.0103565	0.00450188	0.0280001
rs1808579	Hip circumference	NPC1, RMC1	18	21104888	T	C	0.475	43.1837	-0.023	0.0035	2.1e-10	-0.00364955	0.00411793	0.43
rs17066856	Hip circumference	MC4R	18	58049656	C	T	0.1333	32.6531	-0.036	0.0063	6.29999e-09	0.0111937	0.00711221	0.14
rs11672660	Hip circumference	GIPR, MIR642B	19	46180184	T	C	0.175	38.716	-0.028	0.0045	7.10003e-10	-0.0105485	0.00517417	0.0259998
rs143384	Hip circumference	GDF5	20	34025756	G	A	0.4	46.8144	0.026	0.0038	3.90032e-12	-0.00897959	0.00417737	0.0189998
rs714515	Waist-to-hip ratio	DNM3	1	172352990	A	G	0.5417	63.0623	-0.027	0.0034	4.40048e-15	-0.00547116	0.00412976	0.22
rs2820443	Waist-to-hip ratio	RP11-95P13.2	1	219753509	C	T	0.3	89.4814	-0.035	0.0037	5.30029e-21	-0.00274504	0.00448054	0.69
rs905938	Waist-to-hip ratio	ZBTB7B, DCST2	1	154991389	C	T	0.325	39.0625	-0.025	0.004	7.29995e-10	-0.00398132	0.00465382	0.16
rs12143789	Waist-to-hip ratio	TBX15	1	119497154	C	G	0.1583	32.6531	0.024	0.0042	7.59994e-09	-0.00930705	0.00533382	0.0299999
rs2645294	Waist-to-hip ratio	WARS2	1	119574587	T	C	0.5345	78.449	0.031	0.0035	1.69981e-19	0.00375394	0.00414208	0.21
rs1569135	Waist-to-hip ratio	LOC105373786	2	188115398	G	A	0.4667	38.1488	-0.021	0.0034	5.60003e-10	-0.00294995	0.00412106	0.42
rs1128249	Waist-to-hip ratio	COBLL1	2	165528624	T	G	0.4417	64	-0.028	0.0035	1.99986e-15	-0.0157281	0.00420369	0.00032
rs1385167	Waist-to-hip ratio	LOC105369168	2	66200648	G	A	0.1417	35.0271	0.029	0.0049	1.79999e-09	0.00174263	0.00602444	0.67
rs10804591	Waist-to-hip ratio	MRPL3	3	129334233	A	C	0.85	32.6531	0.024	0.0042	6.59994e-09	-0.00550413	0.00500137	0.34
rs2276824	Waist-to-hip ratio	PBRM1	3	52637486	G	C	0.5167	44.4444	-0.024	0.0036	3.19963e-11	-0.000935653	0.00411417	0.780001
rs17819328	Waist-to-hip ratio	LINC00690	3	12489342	G	T	0.45	36	0.021	0.0035	2.39999e-09	0.0102883	0.0041779	0.00769999
rs17451107	Waist-to-hip ratio	LINC02029	3	156797609	C	T	0.375	52.1605	-0.026	0.0036	1.10002e-12	-0.00258455	0.00422171	0.44
rs6772129	Waist-to-hip ratio	ADAMTS9-AS2	3	64700425	G	A	0.2417	89.4814	-0.035	0.0037	3.40017e-21	0.000828122	0.00447599	0.82
rs9991328	Waist-to-hip ratio	FAM13A	4	89713121	T	C	0.4833	28.0277	0.018	0.0034	4.49997e-08	-0.00121024	0.00412495	0.780001
rs303084	Waist-to-hip ratio	SPATA5	4	124066948	A	G	0.7833	29.9887	0.023	0.0042	3.89996e-08	0.00268703	0.00508434	0.51
rs459193	Waist-to-hip ratio	C5orf67	5	55806751	G	A	0.7833	46.8144	-0.026	0.0038	1.59993e-11	0.00818322	0.00471351	0.16
rs7705502	Waist-to-hip ratio	CPEB4	5	173320815	A	G	0.2917	56.25	0.027	0.0036	4.70002e-14	0.00507408	0.0044808	0.21
rs1294410	Waist-to-hip ratio	LOC101928004	6	6738752	C	T	0.625	78.449	0.031	0.0035	1.99986e-18	-0.00298826	0.00423608	0.77
rs998584	Waist-to-hip ratio	POLR1C	6	43757896	A	C	0.475	128.047	0.043	0.0038	1.10002e-29	0.00404063	0.00410838	0.33
rs7759742	Waist-to-hip ratio	BTNL2	6	32381736	A	T	0.525	45.7612	0.023	0.0034	4.40048e-11	0.0142786	0.00411271	0.0015
rs1936805	Waist-to-hip ratio	RSPO3	6	127452116	T	C	0.55	152.595	0.042	0.0034	3.59998e-35	0.013762	0.00411747	0.000669993
rs10245353	Waist-to-hip ratio	AC003090.1	7	25858614	A	C	0.1833	66.252	0.035	0.0043	8.4004e-16	-0.00407648	0.00523877	0.51
rs12679556	Waist-to-hip ratio	RP11-1102P16.1	8	72514228	G	T	0.2083	45.5625	0.027	0.004	2.09991e-11	0.0021694	0.00477362	0.5
rs10991437	Waist-to-hip ratio	CT70	9	107735920	A	C	0.1	32.9561	0.031	0.0054	1e-08	0.00514731	0.00636291	0.32
rs11231693	Waist-to-hip ratio	FLRT1, MACROD1	11	63862612	A	G	0.0417	29.8844	0.041	0.0075	4.49997e-08	3.12435e-05	0.00904454	0.87
rs10842707	Waist-to-hip ratio	RP11-283G6.4	12	26471364	T	C	0.1667	64	0.032	0.004	4.40048e-16	0.00194323	0.00496739	0.73
rs4765219	Waist-to-hip ratio	CCDC92	12	124440110	A	C	0.375	60.4938	-0.028	0.0036	1.59993e-15	-0.0156046	0.00433772	0.000599998
rs2071449	Waist-to-hip ratio	HOXC4, HOXC5, MIR615	12	54428011	A	C	0.325	60.4938	0.028	0.0036	2.99985e-14	0.00262994	0.00427554	0.39
rs8042543	Waist-to-hip ratio	KLF13	15	31708263	T	C	0.15	36.5603	-0.026	0.0043	1.2e-09	0.00222631	0.00514739	0.62
rs1440372	Waist-to-hip ratio	SMAD6	15	67033151	C	T	0.7417	39.8892	0.024	0.0038	1.09999e-10	-0.0023241	0.00461129	0.59
rs8030605	Waist-to-hip ratio	RFX7	15	56504598	A	G	0.1583	32.0399	0.03	0.0053	8.79995e-09	0.0033812	0.00623669	0.55
rs4646404	Waist-to-hip ratio	PEMT	17	17420199	A	G	0.375	47.929	-0.027	0.0039	1.39991e-11	-0.00395034	0.0043268	0.4
rs4081724	Waist-to-hip ratio	RPS3AP50	19	33824946	A	G	0.15	47.0973	-0.035	0.0051	7.39946e-12	-0.00903403	0.00591195	0.12
rs12608504	Waist-to-hip ratio	KIAA1683	19	18389135	G	A	0.6583	37.3457	-0.022	0.0036	8.79995e-10	-0.00047077	0.0042601	0.719999
rs878639	Waist-to-hip ratio	UQCC1	20	33894463	G	A	0.3583	36	-0.021	0.0035	5.1e-09	-0.0101155	0.0042569	0.01
rs6090583	Waist-to-hip ratio	EYA2	20	45558831	G	A	0.5667	41.8685	-0.022	0.0034	6.20012e-11	-0.000490273	0.00418044	0.719999
rs979012	Waist-to-hip ratio	RP5-971N18.3	20	6623374	C	T	0.6417	56.25	-0.027	0.0036	3.29989e-14	0.000130706	0.00427976	0.93
rs2294239	Waist-to-hip ratio	ZNRF3	22	29449477	G	A	0.45	51.0204	-0.025	0.0035	7.19946e-13	-0.00616528	0.00417242	0.14
SNP, single nucleotide polymorphisms; EAF, effect allele frequency; RC, remnant cholesterol; Se, standard error; LDL, low-density lipoprotein; HDL, high-density lipoprotein.

## Sheet: Table S5
Table S5 Association of genetic predisposition to RC with CMD and relative risk factors in univariable inverse-variance weighted analyses and in sensitivity analyses using the weighted median, MR-Egger, and MR-presso methods.
	Univariable IVW		Weighted Median		MR-Egger		MR-Egger-Intercept		MR-PRESSO (outlier-correction)
Trait	OR(95% CI)	P value	OR(95% CI)	P value	OR(95% CI)	P value	Intercept(SE)	P value	No. of outlier	P value
RC and DVT of lower extremities	0.933(0.696 - 1.252)	0.645	0.729(0.599 - 0.887)	0.002	0.808(0.511 - 1.278)	0.367	0.011(0.014)	0.425	2	0.014
RC and Pulmonary embolism	1.064(0.846 - 1.337)	0.597	0.962(0.780 - 1.187)	0.718	0.896(0.629 - 1.276)	0.545	0.014(0.011)	0.22	1	0.92
RC and Ischemic stroke	1.092(0.987 - 1.209)	0.087	1.115(1.007 - 1.236)	0.037	1.186(1.009 - 1.395)	0.045	-0.006(0.005)	0.211	2	0.112
RC and Intracerebral haemmorrhage	0.995(0.794 - 1.246)	0.964	0.891(0.650 - 1.220)	0.47	0.911(0.640 - 1.297)	0.608	0.007(0.011)	0.528	-	-
RC and Subarachnoid haemmorrhage	1.155(0.918 - 1.454)	0.218	1.193(0.860 - 1.654)	0.29	1.080(0.753 - 1.551)	0.677	0.005(0.011)	0.638	-	-
RC and Transient ischemic attack	1.042(0.923 - 1.176)	0.508	1.020(0.882 - 1.180)	0.786	1.116(0.924 - 1.348)	0.261	- 0.005(0.006)	0.356	4	0.678
RC and Aortic aneurysm	1.430(1.146 - 1.785)	0.002	1.328(1.040 - 1.694)	0.023	1.210(0.859 - 1.706)	0.281	0.013(0.011)	0.22	-	-
RC and Ischaemic heart disease	1.672(1.456 - 1.922)	3.911 x 10^-13	1.838(1.638 - 2.062)	3.803 X 10^-25	1.993(1.617 - 2.457)	5.284 X 10^-8	-0.014(0.006)	0.037	8	6.207 X 10^-14
RC and Heart failure	1.038(0.935 - 1.152)	0.484	0.962(0.842 - 1.100)	0.575	0.943(0.804 - 1.107)	0.479	0.008(0.005)	0.134	2	0.401
RC and Myocardial infarction	1.860(1.571 - 2.204)	6.544 x 10^-13	1.903(1.634 - 2.216)	1.224 X 10^-16	2.219(1.713 - 2.874)	2.322 X 10^-7	-0.014(0.008)	0.088	3	2.859 X 10^-12
RC and Cardiomyopathy	0.964(0.815 - 1.140)	0.668	0.885(0.699 - 1.120)	0.308	0.878(0.676 - 1.139)	0.332	0.007(0.008)	0.363	-	-
RC and Atrial fibrillation and flutter	1.211(1.058 - 1.385)	0.005	1.183(1.029 - 1.360)	0.018	1.241(1.004 - 1.533)	0.051	-0.002(0.007)	0.769	2	0.002
RC and Hypertension	1.078(0.976 - 1.191)	0.139	1.099(1.015 - 1.190)	0.02	1.127(0.965 - 1.317)	0.139	-0.004(0.005)	0.469	2	0.031
RC and Peripheral artery disease	1.214(1.023 - 1.442)	0.027	1.361(1.125 - 1.646)	0.002	1.199(0.915 - 1.571)	0.195	0.001(0.008)	0.904	4	0.029
RC and Non−rheumatic valve diseases	1.279(1.129 - 1.450)	1.119 x 10^-4	1.244(1.072 - 1.443)	0.004	1.193(0.982 - 1.450)	0.082	0.006(0.006)	0.365	1	8.301 X 10^-5
RC and Type 2 diabetes	0.939(0.840 - 1.049)	0.265	0.885(0.795 - 0.984)	0.024	0.907(0.762 - 1.080)	0.28	0.003(0.005)	0.619	6	0.006
RC and Obesity	0.882(0.730 - 1.065)	0.192	0.878(0.733 - 1.052)	0.159	0.690(0.439 - 1.085)	0.126	0.014(0.012)	0.259	1	0.091
RC and NAFLD	0.829(0.543 - 1.264)	0.383	0.752(0.494 - 1.145)	0.184	0.660(0.341 - 1.275)	0.222	0.017(0.020)	0.381	2	0.219
RC and CKD	1.124(0.960 - 1.316)	0.148	1.150(0.920 - 1.439)	0.22	1.240(0.843 - 1.824)	0.29	- 0.005(0.010)	0.591	-	-
RC and Total cholesterol	2.616(2.052 - 3.336)	8.835 x 10^-15	2.893(2.631 - 3.180)	3.907 X 10^-107	2.768(1.659 - 4.617)	7.689 X 10^-4	-0.004(0.014)	0.807	5	5.538 X 10^-16
RC and Triglycerides	1.264(1.055 - 1.514)	0.011	1.130(1.053 - 1.213)	0.001	1.492(1.025 - 2.171)	0.049	-0.010(0.011)	0.335	11	8.203 X 10^-5
RC and HDL-C	0.741(0.446 - 1.229)	0.245	0.877(0.803 - 0.958)	0.003	0.503(0.176 - 1.443)	0.214	0.024(0.030)	0.42	14	9.9 X 10^-5
RC and LDL-C	3.361(2.827 - 3.997)	6.292 x 10^-43	3.055(2.706 - 3.449)	7.205 X 10^-73	4.644(3.339 - 6.458)	6.227 X 10^-9	-0.021(0.009)	0.039	8	4.908 X 10^-15
RC and BMI	0.953(0.897 - 1.012)	0.114	0.943(0.901 - 0.987)	0.011	0.849(0.751 - 0.959)	0.016	0.007(0.003)	0.05	3	0.034
RC and Body fat	0.929(0.882 - 0.978)	0.005	0.925(0.864 - 0.990)	0.024	0.886(0.790 - 0.993)	0.051	0.002(0.003)	0.375	-	-
RC and CRP	1.042(0.934 - 1.161)	0.461	0.994(0.931 - 1.062)	0.866	0.941(0.727 - 1.219)	0.652	0.006(0.007)	0.408	3	0.198
RC and Fasting blood glucose	0.956(0.891 - 1.026)	0.211	0.945(0.900 - 0.992)	0.023	0.910(0.766 - 1.081)	0.295	0.003(0.004)	0.541	2	0.008
RC and Fasting blood insulin	0.957(0.912 - 1.005)	0.077	0.977(0.934 - 1.022)	0.311	0.965(0.856 - 1.088)	0.565	-4.483 X 10^-4(0.003)	0.887	1	0.048
RC and Hip circumference	0.952(0.886 - 1.023)	0.178	0.956(0.899 - 1.016)	0.149	0.833(0.722 - 0.960)	0.021	0.008(0.004)	0.051	4	0.317
RC and Waist circumference	0.951(0.894 - 1.011)	0.11	0.962(0.911 - 1.015)	0.159	0.835(0.741 - 0.942)	0.008	0.008(0.003)	0.027	3	0.045
RC and Waist-to-hip ratio	1.003(0.964 - 1.044)	0.87	1.004(0.953 - 1.058)	0.875	0.976(0.894 - 1.065)	0.585	0.002(0.002)	0.484	-	-
RC and Alcohol	1.000(0.973 - 1.028)	0.979	0.994(0.957 - 1.032)	0.744	1.017(0.951 - 1.087)	0.631	-0.001(0.002)	0.606	-	-
RC and Smoking initiation	0.990(0.967 - 1.014)	0.401	0.998(0.966 - 1.031)	0.885	0.989(0.934 - 1.047)	0.709	4.997 X 10^-5(0.001)	0.974	-	-
RC and Hypercholesterolaemia	3.344(2.850 - 3.922)	1.144 x 10^-49	3.237(2.707 - 3.870)	5.417 X 10^-38	3.273(2.541 - 4.217)	4.744 X 10^-12	0.002(0.008)	0.832	3	2.304 X 10^-21
RC and Overweight	0.944(0.813 - 1.098)	0.456	0.995(0.865 - 1.144)	0.941	0.732(0.514 - 1.043)	0.101	0.014(0.009)	0.139	1	0.215
RC and Insulin resistance	0.965(0.926 - 1.005)	0.087	0.950(0.900 - 1.004)	0.068	0.915(0.829 - 1.010)	0.094	0.003(0.003)	0.261	-	-
RC and Depression	0.987(0.911 - 1.069)	0.745	0.985(0.889 - 1.092)	0.778	1.019(0.899 - 1.155)	0.771	-0.003(0.004)	0.518	1	0.542
RC and Insomnia	1.127(0.905 - 1.403)	0.285	1.068(0.801 - 1.425)	0.653	1.196(0.847 - 1.689)	0.315	-0.005(0.011)	0.663	-	-
RC and Sleep apnoea	0.982(0.914 - 1.055)	0.623	0.995(0.902 - 1.098)	0.916	0.993(0.887 - 1.112)	0.902	-0.001(0.003)	0.806	-	-
Total cholesterol and RC	2.194(2.031 - 2.370)	7.666 x 10^-89	2.190(2.087 - 2.298)	5.836 X 10^-224	2.675(2.409 - 2.971)	2.584 X 10^-29	-0.015(0.003)	6.745 X 10^-6	7	3.507 X 10^-47
Triglycerides and RC	1.468(1.302 - 1.654)	3.309 x 10^-10	1.352(1.283 - 1.426)	4.015 X 10^-29	1.482(1.222 - 1.800)	2.166 X 10^-4	-0.001(0.005)	0.9	17	2.998 X 10^-11
HDL-C and RC	1.014(0.903 - 1.139)	0.813	0.961(0.902 - 1.024)	0.215	1.063(0.855 - 1.321)	0.585	-0.003(0.005)	0.619	22	0.555
LDL-C and RC	1.972(1.889 - 2.057)	7.546 x 10^-215	1.971(1.891 - 2.055)	5.613 X 10^-226	1.979(1.863 - 2.101)	5.515 X 10^-33	-3.308 X 10^-4(0.002)	0.867	4	1.059 X 10^-50
BMI and RC	0.936(0.879 - 0.996)	0.038	0.980(0.918 - 1.046)	0.538	0.920(0.764 - 1.109)	0.387	4.787 x 10^-4(0.003)	0.854	2	0.004
Body fat and RC	0.567(0.288 - 1.117)	0.101	0.818(0.715 - 0.935)	0.003	0.131(0.009 - 2.205)	0.208	0.055(0.053)	0.336	5	0.048
CRP and RC	1.007(0.928 - 1.093)	0.868	0.967(0.913 - 1.025)	0.257	1.002(0.862 - 1.163)	0.983	2.664 X 10^-4(0.003)	0.934	5	0.125
Fasting blood glucose and RC	0.894(0.764 - 1.045)	0.16	0.996(0.912 - 1.088)	0.933	1.126(0.824 - 1.539)	0.466	-0.010(0.006)	0.114	5	0.188
Fasting blood insulin and RC	0.321(0.111 - 0.932)	0.037	0.458(0.309 - 0.680)	1.068 X 10^-4	3.204(0.005 - 2153.579)	0.785	-0.055(0.078)	0.609	-	-
Hip circumference and RC	0.874(0.814 - 0.939)	2.129 x 10^-4	0.890(0.830 - 0.955)	0.001	0.851(0.685 - 1.058)	0.153	0.001(0.003)	0.8	2	0.001
Waist circumference and RC	0.906(0.812 - 1.011)	0.078	0.917(0.839 - 1.003)	0.057	0.889(0.599 - 1.320)	0.565	0.001(0.005)	0.923	4	0.003
Waist-to-hip ratio and RC	1.123(1.051 - 1.199)	0.001	1.099(1.013 - 1.191)	0.023	1.178(0.855 - 1.622)	0.323	-0.001(0.005)	0.766	-	-
Alcohol consumption and RC	0.090(0.053 - 0.153)	8.466 x 10^-19	-	-	-	-	-	-	-	-
Smoking initiation and RC	0.872(0.733 - 1.036)	0.12	0.868(0.707 - 1.064)	0.173	0.863(0.670 - 1.112)	0.298	3.792 X 10^-4(0.003)	0.912	-	-
Hypercholesterolaemia and RC	1.647(1.368 - 1.981)	1.283 x 10^-7	1.108(1.029 - 1.192)	0.006	1.830(1.240 -2.700)	0.009	-0.021(0.034)	0.552	8	3.615 X 10^-7
Overweight and RC	0.960(0.919 - 1.002)	0.064	0.978(0.925 - 1.034)	0.436	1.063(0.849 - 1.330)	0.608	-0.007(0.008)	0.387	-	-
Insulin resistance and RC	0.890(0.639 - 1.239)	0.491	0.954(0.795 - 1.144)	0.608	1.352(0.440 - 4.152)	0.609	-0.011(0.015)	0.461	2	0.807
Depression and RC	1.000(0.861 - 1.162)	0.999	-	-	-	-	-	-	-	-
Insomnia and RC	0.992(0.980 - 1.005)	0.24	0.988(0.973 - 1.004)	0.141	1.005(0.984 - 1.026)	0.67	-0.006(0.004)	0.176	-	-
Sleep apnoea and RC	0.922(0.875 - 0.972)	0.003	0.932(0.873 - 0.996)	0.038	0.900(0.690 - 1.174)	0.492	0.002(0.012)	0.865	-	-
CMD, cardiometabolic diseases; RC, remnant cholesterol; IVW, inverse-variance weighted (random-effect model); OR, odds ratio; CI, confidence interval; SE, standard error.

## Sheet: Table S6
Table S6 Comparison of the direct causal effect between RC and CMD using Multivariable Mendelian randomization adjusted for each lipid profile component(HDL-C, LDL-C, TC, and TG).
	MVMR adjusted for HDL-Ca		MVMR adjusted for LDL-Cb		MVMR adjusted for TCc		MVMR adjusted for TGd		MVMR adjusted for HDL-C, LDL-C, TC, and TG
Outcomes	beta(se)	P value	beta(se)	P value	beta(se)	P value	beta(se)	P value	beta(se)	P value
DVT of lower extremities	0.020(0.112)	0.857	0.426(0.313)	0.174	-0.105(0.375)	0.78	0.341(0.124)	0.006	-0.015(0.58)	0.98
Pulmonary embolism	0.158(0.101)	0.12	0.418(0.267)	0.117	0.017(0.314)	0.957	0.295(0.118)	0.013	0.313(0.507)	0.537
Ischemic stroke	0.022(0.051)	0.674	-0.168(0.130)	0.196	0.109(0.126)	0.388	0.037(0.050)	0.464	-0.338(0.233)	0.148
Intracerebral haemmorrhage	-0.026(0.137)	0.85	1.074(0.352)	0.002	0.130(0.308)	0.673	0.354(0.166)	0.032	-0.501(0.653)	0.443
Subarachnoid haemmorrhage	0.077(0.152)	0.61	0.740(0.392)	0.059	-0.207(0.319)	0.517	0.125(0.188)	0.505	0.611(0.732)	0.404
Transient ischemic attack	0.017(0.066)	0.8	-0.102(0.174)	0.558	0.255(0.155)	0.099	0.096(0.082)	0.242	-0.259(0.299)	0.387
Aortic aneurysm	0.375(0.120)	0.002	-0.056(0.323)	0.861	1.093(0.282)	1.058 x 10^-4	0.232(0.141)	0.1	0.382(0.607)	0.529
Ischaemic heart disease	0.507(0.063)	4.783 x 10^-16	-0.477(0.224)	0.033	0.805(0.183)	1.093 x 10^-5	0.321(0.073)	1.029 x 10^-5	-0.083(0.318)	0.795
Heart failure	0.037(0.065)	0.563	-0.026(0.154)	0.864	0.192(0.136)	0.156	-0.014(0.067)	0.832	0.159(0.323)	0.623
Myocardial infarction	0.582(0.079)	1.358 x 10^-13	-0.528(0.279)	0.058	0.830(0.230)	3.176 x 10^10-4	0.364(0.092)	7.695 x 10^-5	0.211(0.397)	0.595
Cardiomyopathy	-0.003(0.113)	0.979	-0.032(0.267)	0.905	-0.325(0.217)	0.133	-0.216(0.121)	0.075	0.535(0.532)	0.315
Atrial fibrillation and flutter	0.189(0.078)	0.016	-0.267(0.219)	0.223	0.328(0.180)	0.069	0.108(0.090)	0.229	0.006(0.389)	0.988
Hypertension	-0.020(0.061)	0.741	0.030(0.188)	0.871	0.276(0.138)	0.046	-0.152(0.067)	0.023	-0.229(0.302)	0.449
Peripheral artery disease	0.324(0.088)	2.439 x 10^-4	-0.039(0.264)	0.883	0.940(0.222)	2.377 x10^-5	0.094(0.105)	0.367	-0.063(0.416)	0.88
Non−rheumatic valve diseases	0.282(0.077)	2.641 x 10^-4	-0.260(0.192)	0.176	0.214(0.171)	0.209	0.188(0.084)	0.024	-0.048(0.549)	0.931
Type 2 diabetes	-0.073(0.078)	0.352	0.042(0.172)	0.808	-0.192(0.098)	0.049	0.271(0.154)	0.079	-0.400(0.384)	0.298
Obesity	-0.257(0.123)	0.036	0.107(0.363)	0.768	-0.199(0.100)	0.046	0.006(0.180)	0.973	-0.878(0.547)	0.109
Nonalcoholic fatty liver disease	-0.153(0.221)	0.489	-0.545(0.541)	0.314	-0.355(0.259)	0.17	0.563(0.556)	0.311	-0.546(1.098)	0.619
Chronic kidney disease	0.037(0.092)	0.687	-0.170(0.234)	0.466	0.013(0.092)	0.885	-0.014(0.166)	0.931	0.949(0.394)	0.016
CMD, cardiometabolic diseases; RC, remnant cholesterol; se, standard error; DVT; LDL-C, low-density lipoprotein cholesterol; HDL-C, high-density lipoprotein cholesterol; TC, total cholesterol; TG,triglycerides; MVMR, Multivariable Mendelian randomization.
a Summary-level data for HDL-C were obtained from Richardson TG et al, PLoS Med. 2020, PMID 32203549.
b Summary-level data for LDL-C were obtained from Richardson TG et al, PLoS Med. 2020, PMID 32203549.
c Summary-level data for TC were obtained from Richardson TG et al, PLoS Med. 2020, PMID 32203549.
d Summary-level data for TG were obtained from UK Biobank (https://www.ukbiobank.ac.uk/).
